# Supplementary material for: 4-(2-Nitro­benzene­sulfonamido)pyri­dinium trifluoro­acetate
Source: Acta Crystallogr Sect E Struct Rep Online. 2008 Jul 12;64(Pt 8):o1459. doi: 10.1107/S1600536808020825 (PMC2962089; doi:10.1107/S1600536808020825)
Supplement: Supplementary file 2 [file e-64-o1459-Isup2.hkl]

# 
# h,k,l, Fc-squared, Fo-squared, sigma(Fo-squared) and status flag 
# 
data_I
_shelx_title ' 71019C in P1                     Pc' 
_shelx_refln_list_code          4 
_shelx_F_calc_maximum      103.61 
_exptl_crystal_F_000       400.00 
_reflns_d_resolution_high  0.8403 
 
loop_ 
 _symmetry_equiv_pos_as_xyz 
 'x, y, z' 
 'x, -y, z+1/2' 
 
_cell_length_a    10.6660 
_cell_length_b     5.0619 
_cell_length_c    14.8480 
_cell_angle_alpha  90.000 
_cell_angle_beta   92.823 
_cell_angle_gamma  90.000 
 
_shelx_F_squared_multiplier     1.000 
 
loop_ 
 _refln_index_h 
 _refln_index_k 
 _refln_index_l 
 _refln_F_squared_calc 
 _refln_F_squared_meas 
 _refln_F_squared_sigma 
 _refln_observed_status 
  -2   1 -17        0.07       -9.19      9.19 o 
  -1   1 -17        1.58        4.07      6.94 o 
   0   1 -17        1.48        0.68      8.17 o 
   1   1 -17       10.53       10.14      6.34 o 
   2   1 -17        4.61        9.45      6.46 o 
   3   1 -17        3.69       -4.44      6.12 o 
  -4   0 -16        2.94        6.20     10.39 o 
  -3   0 -16       12.23        6.49     10.18 o 
  -2   0 -16       19.38       14.61      9.84 o 
  -1   0 -16       16.37       14.76      8.48 o 
   0   0 -16       20.10        8.68      7.62 o 
   1   0 -16       48.97       47.92     10.78 o 
   2   0 -16        5.36        6.90      7.52 o 
   3   0 -16       19.12       22.41      7.75 o 
   4   0 -16       10.46        5.82      7.96 o 
   5   0 -16        9.80       -3.82     11.23 o 
  -4   1 -16        8.30        6.70      9.72 o 
  -3   1 -16        4.75        0.07      8.54 o 
  -2   1 -16       21.83       12.49      6.84 o 
  -1   1 -16       32.86       35.82      7.39 o 
   0   1 -16        9.61       12.32      5.97 o 
   1   1 -16       18.65       23.37      5.89 o 
   2   1 -16       13.54        7.64      5.54 o 
   3   1 -16        1.92        9.24      6.54 o 
   4   1 -16        7.41        6.19      5.77 o 
   5   1 -16       19.95        7.76      6.30 o 
  -2   2 -16        2.40        2.14      8.71 o 
  -1   2 -16       10.18        1.33      9.56 o 
   0   2 -16       26.79       14.95      9.83 o 
   1   2 -16        4.73        6.07      7.96 o 
   2   2 -16        0.66       -2.73      9.24 o 
   3   2 -16        1.64        4.53      8.42 o 
  -5   1 -15       21.43        9.74     10.60 o 
  -4   1 -15       47.29       33.14     10.19 o 
  -3   1 -15        7.19       -0.73      8.91 o 
  -2   1 -15        7.55        0.49      5.41 o 
  -1   1 -15       11.79        7.15      5.71 o 
   0   1 -15       38.78       46.25      6.29 o 
   1   1 -15       25.97       25.20      5.43 o 
   2   1 -15       73.37       69.43      6.65 o 
   3   1 -15       43.96       47.80      6.33 o 
   4   1 -15        0.89        5.86      5.29 o 
   5   1 -15        1.11       -2.95      5.38 o 
   6   1 -15        0.08      -16.14     14.64 o 
  -4   2 -15       34.57       29.98     10.50 o 
  -3   2 -15       37.94       33.62      9.52 o 
  -2   2 -15       27.97       26.81      9.10 o 
  -1   2 -15        7.18        0.84      8.46 o 
   0   2 -15        4.06       -1.34      6.79 o 
   1   2 -15        0.64       -9.01      7.11 o 
   2   2 -15       30.23       26.75      7.72 o 
   3   2 -15       78.68       74.52      9.44 o 
   4   2 -15       13.79       16.18      8.15 o 
   5   2 -15       12.63       22.92      8.79 o 
  -1   3 -15       12.49        3.69      9.55 o 
   0   3 -15        6.43       10.68      7.93 o 
   1   3 -15        8.23       -3.13      7.95 o 
   2   3 -15        0.13       -2.86      7.67 o 
  -5   0 -14       12.72        3.34      9.45 o 
  -4   0 -14       28.21       21.20      9.15 o 
  -3   0 -14      113.95       94.76     12.06 o 
  -2   0 -14      106.32      128.38     12.50 o 
  -1   0 -14       33.97       40.95      8.81 o 
   0   0 -14      483.78      504.48     18.33 o 
   1   0 -14       68.60       53.86      7.56 o 
   2   0 -14       49.85       56.74      7.33 o 
   3   0 -14      138.27      153.88      9.74 o 
   4   0 -14       84.83      101.83      9.25 o 
   5   0 -14      136.31      131.23     10.43 o 
   6   0 -14       55.36       40.63      7.47 o 
   7   0 -14       41.09       32.65     14.89 o 
   8   0 -14       14.34       -3.30     12.66 o 
  -6   1 -14        4.34        3.83      9.37 o 
  -5   1 -14       13.34       32.73     10.10 o 
  -4   1 -14        4.53       12.78      8.02 o 
  -3   1 -14        0.64        0.03      7.16 o 
  -2   1 -14       31.04       43.85      7.79 o 
  -1   1 -14       82.30       77.69      7.62 o 
   0   1 -14       97.03      129.40      8.86 o 
   1   1 -14        2.33        0.69      4.20 o 
   2   1 -14       77.97       87.45      6.97 o 
   3   1 -14        1.61        4.91      4.49 o 
   4   1 -14       13.59       12.11      4.68 o 
   5   1 -14        7.01        3.82      4.85 o 
   6   1 -14       38.69       29.30      7.75 o 
   7   1 -14       34.12       38.32      8.96 o 
  -5   2 -14        5.56        8.32      9.56 o 
  -4   2 -14        2.38        7.01      8.44 o 
  -3   2 -14       12.44        7.86      7.54 o 
  -2   2 -14       14.03       22.75      9.35 o 
  -1   2 -14       18.39       -3.87      6.97 o 
   0   2 -14        2.60       13.83      6.68 o 
   1   2 -14        7.96       -1.97      6.11 o 
   2   2 -14       45.93       48.04     11.09 o 
   3   2 -14        0.06        1.66      7.09 o 
   4   2 -14       20.44       15.28      7.50 o 
   5   2 -14        6.42        0.94      7.55 o 
   6   2 -14       24.06       29.02      8.46 o 
  -3   3 -14        3.01       -2.71      8.27 o 
  -2   3 -14        9.00       -8.30      8.20 o 
  -1   3 -14        1.93        8.38      8.97 o 
   0   3 -14        6.68       -2.52      7.37 o 
   1   3 -14        9.35       12.27      7.86 o 
   2   3 -14        5.25       -0.74     15.32 o 
   3   3 -14        1.13       -0.71      7.04 o 
   4   3 -14        2.75       -2.32      6.85 o 
  -6   1 -13        4.63        5.13      9.07 o 
  -5   1 -13      108.98       87.05     11.09 o 
  -4   1 -13       94.23       80.34     10.52 o 
  -3   1 -13      172.97      154.02     12.69 o 
  -2   1 -13      155.44      145.44      8.90 o 
  -1   1 -13       11.19        4.84      3.94 o 
   0   1 -13      168.51      184.43      7.90 o 
   1   1 -13       20.43       20.88      4.66 o 
   2   1 -13      265.74      242.70      8.59 o 
   3   1 -13      212.01      199.91      7.93 o 
   4   1 -13      133.83      139.28      9.63 o 
   5   1 -13       40.36       43.96      6.50 o 
   6   1 -13        8.00        4.61      6.77 o 
   7   1 -13       13.05       16.54      7.22 o 
   8   1 -13        1.14       -6.74     13.34 o 
  -5   2 -13       68.72       72.68     12.25 o 
  -4   2 -13       93.14       84.46     10.54 o 
  -3   2 -13      103.98      118.48     12.36 o 
  -2   2 -13        4.85        8.53      7.89 o 
  -1   2 -13        2.35        0.11      5.83 o 
   0   2 -13       13.01        8.56      5.80 o 
   1   2 -13        9.57        6.09      5.39 o 
   2   2 -13       52.86       69.80      8.43 o 
   3   2 -13       44.74       42.11      7.17 o 
   4   2 -13       88.36       98.65      9.76 o 
   5   2 -13       15.44       13.52      6.59 o 
   6   2 -13        5.67        1.26      7.09 o 
   7   2 -13        3.93       -7.20      7.10 o 
  -4   3 -13        2.99       -5.06      8.57 o 
  -3   3 -13        6.00        7.27      8.78 o 
  -2   3 -13       19.11       16.56      7.79 o 
  -1   3 -13       17.31       24.32      9.15 o 
   0   3 -13        2.01       -0.85      6.68 o 
   1   3 -13       15.33       10.56      6.91 o 
   2   3 -13       20.94       27.67      7.33 o 
   3   3 -13        6.17       11.41      7.24 o 
   4   3 -13        2.71       12.96      7.88 o 
   5   3 -13       15.62       22.85      8.14 o 
   6   3 -13       17.46       20.35     19.10 o 
  -1   4 -13       12.07       -4.04      8.91 o 
   0   4 -13       14.43        8.40      8.70 o 
   1   4 -13        5.13        8.48      8.43 o 
   2   4 -13        0.31       -0.96      8.48 o 
  -5   0 -12       94.52       84.39     11.20 o 
  -4   0 -12       81.31       83.05     10.03 o 
  -3   0 -12       97.09      104.47     10.98 o 
  -2   0 -12       26.30       18.65      6.68 o 
  -1   0 -12      802.11      780.70     24.68 o 
   0   0 -12      701.98      613.47     16.19 o 
   1   0 -12     1120.86     1066.59     22.26 o 
   2   0 -12      458.14      422.53     12.89 o 
   3   0 -12       90.47      107.75     16.90 o 
   4   0 -12       30.48       25.95     18.99 o 
   5   0 -12       40.91       37.78      6.37 o 
   6   0 -12       87.84      108.52      8.71 o 
   7   0 -12      148.70      132.81     17.37 o 
   8   0 -12       25.05       34.19     13.39 o 
   9   0 -12       64.75       52.20     15.66 o 
  -6   1 -12       26.63       36.15      9.57 o 
  -5   1 -12        6.00       -3.59      6.46 o 
  -4   1 -12       65.64       66.16      9.53 o 
  -3   1 -12       83.91       94.02     10.36 o 
  -2   1 -12        9.64       13.22      6.86 o 
  -1   1 -12      479.00      497.64     11.76 o 
   0   1 -12      138.10      132.17      6.70 o 
   1   1 -12      140.79      163.20      6.92 o 
   2   1 -12        7.28        9.00      3.84 o 
   3   1 -12       78.81       68.83      5.63 o 
   4   1 -12       37.44       49.69      4.64 o 
   5   1 -12        8.62        3.30      4.10 o 
   6   1 -12        5.64       -0.55      4.52 o 
   7   1 -12       35.59       36.87      6.70 o 
   8   1 -12        8.67        3.26     10.90 o 
   9   1 -12       13.78       10.64     10.24 o 
  -5   2 -12       36.62       17.15      8.69 o 
  -4   2 -12       53.01       62.26      9.15 o 
  -3   2 -12       16.39       15.93      7.69 o 
  -2   2 -12       46.02       44.60      8.30 o 
  -1   2 -12        9.31       10.20      5.53 o 
   0   2 -12      282.73      300.85     26.37 o 
   1   2 -12       43.81       38.49      8.42 o 
   2   2 -12       39.90       28.92      6.34 o 
   3   2 -12        0.37        3.85      5.16 o 
   4   2 -12        0.64        2.27      5.15 o 
   5   2 -12       10.69        2.85      6.52 o 
   6   2 -12        4.31        6.71      6.97 o 
   7   2 -12       10.83       10.02      7.38 o 
   8   2 -12        8.10        4.36      7.02 o 
  -4   3 -12        0.59        0.42      8.45 o 
  -3   3 -12        3.71       -1.73      7.18 o 
  -2   3 -12       26.17       24.94      8.10 o 
  -1   3 -12       21.96        7.84      7.50 o 
   0   3 -12       94.78       86.12     11.99 o 
   1   3 -12        4.66        1.06      5.89 o 
   2   3 -12       39.58       41.82      7.60 o 
   3   3 -12       15.49       11.75      7.17 o 
   4   3 -12        2.90       -3.54      6.82 o 
   5   3 -12        3.24       -5.60      6.93 o 
   6   3 -12       11.33       13.75      7.57 o 
   7   3 -12        1.50        3.35      8.21 o 
  -3   4 -12        3.36       -6.41      9.12 o 
  -2   4 -12        7.69        2.48      9.71 o 
  -1   4 -12        6.23        8.82      9.43 o 
   0   4 -12        1.88        1.17      7.42 o 
   1   4 -12        2.71      -11.47      7.65 o 
   2   4 -12       11.11        8.78      8.51 o 
   3   4 -12       13.02       18.39     12.18 o 
   4   4 -12        1.83       -5.57      8.93 o 
  -6   1 -11       19.51       24.80      8.83 o 
  -5   1 -11       67.76       77.85      9.89 o 
  -4   1 -11       76.96       81.49      9.99 o 
  -3   1 -11      187.70      188.08     11.25 o 
  -2   1 -11      299.97      254.57      9.56 o 
  -1   1 -11      112.01      124.10      6.14 o 
   0   1 -11       56.12       60.47      4.59 o 
   1   1 -11       67.45       73.58      4.77 o 
   2   1 -11       21.98       21.81      3.60 o 
   3   1 -11       16.42       14.69      4.62 o 
   4   1 -11      109.34      113.72      5.40 o 
   5   1 -11       84.19       86.68      6.65 o 
   6   1 -11       44.60       37.27      5.71 o 
   7   1 -11       27.95       26.88      6.10 o 
   8   1 -11        0.36        0.27      7.54 o 
   9   1 -11        1.04      -11.78      8.11 o 
  10   1 -11        2.34        0.94      9.25 o 
  -5   2 -11       29.30       23.59      7.25 o 
  -4   2 -11       94.64      106.24     11.13 o 
  -3   2 -11      568.80      572.45     20.49 o 
  -2   2 -11      119.95      116.33      9.53 o 
  -1   2 -11       57.33       60.06      7.00 o 
   0   2 -11       30.65       29.51      7.41 o 
   1   2 -11       43.31       44.39      6.73 o 
   2   2 -11       34.29       27.62      6.97 o 
   3   2 -11       30.99       29.01      6.17 o 
   4   2 -11      164.08      160.75     18.02 o 
   5   2 -11       72.10       73.74     17.85 o 
   6   2 -11        5.50        2.29      5.78 o 
   7   2 -11       16.26       20.59      7.45 o 
   8   2 -11        3.28        2.30      7.65 o 
   9   2 -11        3.79        9.74     14.27 o 
  -4   3 -11       81.24       62.25      9.77 o 
  -3   3 -11       20.89       22.03      8.28 o 
  -2   3 -11       20.54       17.21      7.02 o 
  -1   3 -11       16.50       18.24     10.37 o 
   0   3 -11       24.93       20.45      6.33 o 
   1   3 -11       24.74       30.65      6.41 o 
   2   3 -11       31.60       28.78      6.56 o 
   3   3 -11       49.67       59.91      8.62 o 
   4   3 -11       16.08       14.41      6.41 o 
   5   3 -11        6.84       14.16      7.14 o 
   6   3 -11        8.60        6.87      6.93 o 
   7   3 -11       18.94       27.76     15.03 o 
   8   3 -11        1.45      -12.43      8.29 o 
  -3   4 -11       12.96       20.78      9.67 o 
  -2   4 -11       18.28       39.06     10.44 o 
  -1   4 -11       11.36        8.17      8.29 o 
   0   4 -11       13.18       17.61      7.92 o 
   1   4 -11       59.12       56.32      8.62 o 
   2   4 -11       15.90       11.57      7.65 o 
   3   4 -11        5.59        3.65      7.51 o 
   4   4 -11        4.93       11.61      8.07 o 
   5   4 -11        8.40        4.91      8.27 o 
  -5   0 -10      336.93      376.16     15.99 o 
  -4   0 -10      121.02      106.77      9.86 o 
  -3   0 -10      129.59      142.06      9.63 o 
  -2   0 -10      118.23      123.04      9.00 o 
  -1   0 -10      429.85      415.96     12.05 o 
   0   0 -10      392.98      392.48     11.30 o 
   1   0 -10      105.68       92.92     10.39 o 
   2   0 -10      295.62      347.44     10.69 o 
   3   0 -10      187.12      210.32      8.32 o 
   4   0 -10       99.46      100.16      6.48 o 
   5   0 -10       19.33       15.60      4.55 o 
   6   0 -10       94.84       98.81      9.95 o 
   7   0 -10       27.30       26.04      9.16 o 
   8   0 -10       24.07       27.24     11.56 o 
   9   0 -10       43.18       41.80     13.38 o 
  10   0 -10        0.72       -2.86     12.60 o 
  -6   1 -10       45.40       39.38      8.26 o 
  -5   1 -10      104.63      108.37     10.45 o 
  -4   1 -10       16.80        2.91      5.52 o 
  -3   1 -10        6.81        2.89      5.19 o 
  -2   1 -10      269.98      262.93      9.13 o 
  -1   1 -10      109.76      126.19      5.79 o 
   0   1 -10       70.80       75.63      4.43 o 
   1   1 -10      214.74      219.43      6.23 o 
   2   1 -10      271.09      310.26      9.59 o 
   3   1 -10       15.45       16.05      3.05 o 
   4   1 -10       25.29       30.26      3.65 o 
   5   1 -10        3.28        3.44      2.99 o 
   6   1 -10       41.29       41.78      4.25 o 
   7   1 -10       18.65       15.14      4.96 o 
   8   1 -10       73.24       54.57     16.53 o 
   9   1 -10       22.09       35.95      9.57 o 
  10   1 -10        0.19      -12.87     14.21 o 
  -5   2 -10      154.61      137.38     10.60 o 
  -4   2 -10        4.75       -3.80      5.47 o 
  -3   2 -10       50.59       51.40      8.46 o 
  -2   2 -10      236.87      238.79     12.70 o 
  -1   2 -10       28.39       26.02      5.54 o 
   0   2 -10       65.04       76.13      7.30 o 
   1   2 -10        0.10        5.12      4.95 o 
   2   2 -10       51.84       43.65      6.24 o 
   3   2 -10       35.97       35.80      6.11 o 
   4   2 -10        1.70        5.33      5.11 o 
   5   2 -10        2.42        1.29      9.25 o 
   6   2 -10       49.59       45.83      6.98 o 
   7   2 -10        1.61       -5.81      5.57 o 
   8   2 -10       10.37        0.94      7.53 o 
   9   2 -10        9.88       27.59     13.63 o 
  -4   3 -10       13.46       10.15      7.85 o 
  -3   3 -10       92.24       86.86     11.03 o 
  -2   3 -10       51.52       50.59      8.62 o 
  -1   3 -10       12.71        7.79      5.59 o 
   0   3 -10       10.50        5.70      5.26 o 
   1   3 -10       61.99       64.63      7.56 o 
   2   3 -10       57.55       44.73      7.34 o 
   3   3 -10       14.68       14.89      6.06 o 
   4   3 -10       11.98       14.33      6.36 o 
   5   3 -10       24.17       31.30      7.40 o 
   6   3 -10        7.05       -2.86      6.18 o 
   7   3 -10        4.71       -0.86     10.75 o 
   8   3 -10        4.53       -6.27      7.77 o 
  -3   4 -10        8.66       15.41      9.45 o 
  -2   4 -10       43.49       29.50      8.89 o 
  -1   4 -10      130.72      129.90     13.07 o 
   0   4 -10       38.01       62.65      9.25 o 
   1   4 -10       20.03       18.25      7.34 o 
   2   4 -10        7.57        0.08      7.18 o 
   3   4 -10        0.65        2.24      7.96 o 
   4   4 -10       10.45        5.00      7.49 o 
   5   4 -10       35.04       36.17     13.14 o 
   6   4 -10       12.90        7.26      8.23 o 
  -6   1  -9       59.52       67.98      9.05 o 
  -5   1  -9        5.73        4.20      5.44 o 
  -4   1  -9      250.07      254.78     12.17 o 
  -3   1  -9      341.51      272.67     11.96 o 
  -2   1  -9       20.41       20.62      3.93 o 
  -1   1  -9      610.15      515.13     10.66 o 
   0   1  -9      323.03      356.44      7.36 o 
   1   1  -9      236.41      219.98      5.91 o 
   2   1  -9        5.11        3.10      2.39 o 
   3   1  -9      251.46      264.41      7.16 o 
   4   1  -9       76.73       72.54      4.28 o 
   5   1  -9        7.12        4.94      2.87 o 
   6   1  -9        3.53        1.95      2.86 o 
   7   1  -9       12.84       13.48      6.09 o 
   8   1  -9        0.11        5.59      7.05 o 
   9   1  -9        7.14        3.13      8.40 o 
  10   1  -9       36.00       23.74      9.25 o 
  11   1  -9       17.20       14.46     11.29 o 
  -5   2  -9      264.37      270.46     13.16 o 
  -4   2  -9      208.65      210.67     11.30 o 
  -3   2  -9       91.41       79.55      8.20 o 
  -2   2  -9      202.83      186.38     10.84 o 
  -1   2  -9      382.59      375.95     27.32 o 
   0   2  -9      179.60      181.31      8.50 o 
   1   2  -9      207.50      224.49      9.33 o 
   2   2  -9      190.16      186.91      8.84 o 
   3   2  -9      183.00      174.43      8.79 o 
   4   2  -9       60.39       59.69     19.44 o 
   5   2  -9       53.96       36.40      5.99 o 
   6   2  -9      207.70      211.99     10.28 o 
   7   2  -9       11.43       12.17      5.51 o 
   8   2  -9        5.44        2.31      6.41 o 
   9   2  -9        3.04        9.35     10.50 o 
  10   2  -9       13.02       16.16     15.23 o 
  -4   3  -9      503.90      511.07     19.34 o 
  -3   3  -9      254.47      272.67     13.81 o 
  -2   3  -9       32.23       34.09      7.55 o 
  -1   3  -9        8.96       15.86      5.17 o 
   0   3  -9        2.05        1.44      4.74 o 
   1   3  -9       18.13       16.96      5.45 o 
   2   3  -9       22.88       36.19      6.51 o 
   3   3  -9      180.71      161.80     23.25 o 
   4   3  -9      201.66      201.75     10.60 o 
   5   3  -9        6.93        7.81      6.48 o 
   6   3  -9       16.45       22.20      7.14 o 
   7   3  -9        4.39        1.09      6.68 o 
   8   3  -9       18.98       30.41      8.82 o 
   9   3  -9        2.11        3.99      8.05 o 
  -3   4  -9       11.27       23.16      8.72 o 
  -2   4  -9       23.28       22.15      8.71 o 
  -1   4  -9       23.39       38.87      9.65 o 
   0   4  -9       64.76       72.00      9.26 o 
   1   4  -9       21.63       19.49      7.19 o 
   2   4  -9        9.93       15.52      7.06 o 
   3   4  -9       18.79        5.51      7.06 o 
   4   4  -9       11.38       24.77     10.75 o 
   5   4  -9        4.01       -3.51      7.25 o 
   6   4  -9        2.98       -5.10     10.02 o 
   7   4  -9        2.07        2.98      8.24 o 
  -2   5  -9        6.85        8.42     10.09 o 
  -1   5  -9        2.99      -13.77      9.45 o 
   0   5  -9       10.58        8.75      9.07 o 
   1   5  -9        1.31       -0.80      8.06 o 
   2   5  -9       20.96       15.32      8.51 o 
   3   5  -9       14.92       11.31     10.08 o 
  -5   0  -8      100.20       84.81      8.66 o 
  -4   0  -8      187.62      181.48      9.85 o 
  -3   0  -8      251.68      318.93     12.58 o 
  -2   0  -8      407.73      474.55     15.57 o 
  -1   0  -8      133.44      144.06      6.14 o 
   0   0  -8      321.95      264.33     22.54 o 
   1   0  -8      485.74      530.76     12.18 o 
   2   0  -8       16.62       10.79      3.10 o 
   3   0  -8      200.23      208.99      7.56 o 
   4   0  -8      247.90      288.95     14.15 o 
   5   0  -8      115.55      100.98     14.05 o 
   6   0  -8      105.65       94.22      6.10 o 
   7   0  -8      172.14      168.95      7.83 o 
   9   0  -8       70.18       72.46     13.09 o 
  10   0  -8       36.83       49.84     13.30 o 
  11   0  -8       21.75       14.04     12.65 o 
  -6   1  -8       31.51       33.10      6.24 o 
  -5   1  -8        1.06       -2.20      4.71 o 
  -4   1  -8      105.41      122.31      8.01 o 
  -3   1  -8       27.21       28.10      5.13 o 
  -2   1  -8      120.54      121.92      7.86 o 
  -1   1  -8      483.30      491.52      9.87 o 
   0   1  -8      168.98      191.98      5.04 o 
   1   1  -8      472.05      485.87      8.28 o 
   2   1  -8       51.91       56.46      3.43 o 
   3   1  -8      105.52      103.04      4.15 o 
   4   1  -8       92.81       96.42      4.12 o 
   5   1  -8       42.92       41.11      3.67 o 
   6   1  -8       79.82       88.43      5.61 o 
   7   1  -8       79.02       83.69      7.69 o 
   8   1  -8      195.98      181.55      9.39 o 
   9   1  -8        6.05        7.03      6.67 o 
  10   1  -8        0.88       -4.06      7.03 o 
  11   1  -8        9.73       -2.80      8.86 o 
  -5   2  -8       44.45       45.31      6.99 o 
  -4   2  -8      134.78      117.12      8.85 o 
  -3   2  -8       39.31       37.73      6.62 o 
  -2   2  -8       27.36       23.29      5.35 o 
  -1   2  -8      226.98      225.69      8.96 o 
   0   2  -8      222.49      210.81      8.50 o 
   1   2  -8      520.22      573.81     17.20 o 
   2   2  -8       36.54       43.55      5.58 o 
   3   2  -8      147.64      158.73      8.08 o 
   4   2  -8        4.99        0.05      4.10 o 
   5   2  -8      126.76      112.69      6.76 o 
   6   2  -8       75.57       82.19      6.42 o 
   7   2  -8        9.53        4.40      4.59 o 
   8   2  -8       13.05       10.60      5.09 o 
   9   2  -8        2.18        2.39      7.69 o 
  10   2  -8       27.73        5.35      8.14 o 
  -4   3  -8       32.57       55.18      8.33 o 
  -3   3  -8       82.20       81.17      9.43 o 
  -2   3  -8      126.33      128.20     10.15 o 
  -1   3  -8       40.69       45.98      6.46 o 
   0   3  -8        5.18        3.18      4.45 o 
   1   3  -8       28.28       29.21      6.14 o 
   2   3  -8        0.42        0.31      4.93 o 
   3   3  -8        0.81       -3.66      4.85 o 
   4   3  -8      109.10      118.47      9.15 o 
   5   3  -8       17.54       15.25      6.07 o 
   6   3  -8        9.83       15.34      6.13 o 
   7   3  -8       21.25       18.46      7.68 o 
   8   3  -8        2.78       -4.13      6.22 o 
   9   3  -8        9.32        8.65      8.80 o 
  -3   4  -8       47.45       36.77      8.74 o 
  -2   4  -8       51.10       51.86      9.79 o 
  -1   4  -8      166.76      161.55     12.71 o 
   0   4  -8      136.20      120.89      9.60 o 
   1   4  -8      244.82      224.65     11.58 o 
   2   4  -8       53.03       50.18     19.77 o 
   3   4  -8        9.84       14.33      7.00 o 
   4   4  -8       46.50       51.92      8.59 o 
   5   4  -8       25.23       20.28      7.53 o 
   6   4  -8       48.19       64.58      9.74 o 
   7   4  -8       44.88       57.11      9.43 o 
  -2   5  -8        5.70        9.42      9.20 o 
  -1   5  -8       50.88       43.02     12.04 o 
   0   5  -8       46.69       28.63     10.15 o 
   1   5  -8       66.13       73.42     10.61 o 
   2   5  -8       18.40        6.85      8.21 o 
   3   5  -8        3.25       -8.31      8.74 o 
   4   5  -8       10.71        3.67      9.02 o 
  -6   1  -7      250.03      284.49     11.94 o 
  -5   1  -7      155.71      156.22      9.02 o 
  -4   1  -7       39.25       41.02      5.75 o 
  -3   1  -7      231.88      194.15      9.27 o 
  -2   1  -7      254.82      306.55     11.41 o 
  -1   1  -7      795.53      674.64     11.38 o 
   0   1  -7        6.02        0.85      1.96 o 
   1   1  -7       11.74       10.72      2.68 o 
   2   1  -7       67.64       98.56      3.66 o 
   3   1  -7      666.63      625.20      7.97 o 
   4   1  -7      162.95      168.00      5.02 o 
   5   1  -7       38.48       49.70      3.54 o 
   6   1  -7       54.71       56.65      4.90 o 
   7   1  -7       32.08       33.67      5.27 o 
   8   1  -7       93.62       92.66      6.66 o 
   9   1  -7       73.53       75.38      9.43 o 
  10   1  -7       12.84        4.39     11.04 o 
  11   1  -7       27.40       23.41      8.96 o 
  -5   2  -7      651.24      641.51     18.90 o 
  -4   2  -7      500.99      561.02     17.00 o 
  -3   2  -7       81.71       80.16      6.65 o 
  -2   2  -7       84.31       94.05      7.21 o 
  -1   2  -7      282.45      253.83      8.95 o 
   0   2  -7       62.25       67.25     17.90 o 
   1   2  -7       25.36       16.35      6.93 o 
   2   2  -7      649.26      668.40     14.07 o 
   3   2  -7      176.54      182.21      6.15 o 
   4   2  -7      143.09      135.97      6.10 o 
   5   2  -7      142.22      154.48      6.51 o 
   6   2  -7      128.97      110.60      6.38 o 
   7   2  -7       11.80        8.61      4.25 o 
   8   2  -7        3.21       -2.52      5.60 o 
   9   2  -7       47.72       50.05      9.07 o 
  10   2  -7        1.61        2.43      8.29 o 
  11   2  -7        3.34       -1.86      8.70 o 
  -4   3  -7      332.33      359.85     14.77 o 
  -3   3  -7      517.36      499.86     17.33 o 
  -2   3  -7      351.41      378.00     15.69 o 
  -1   3  -7      204.80      175.21      9.45 o 
   0   3  -7       71.85       80.18      6.90 o 
   1   3  -7      186.34      176.65      8.90 o 
   2   3  -7      188.20      176.27      9.15 o 
   3   3  -7      276.85      324.41     19.45 o 
   4   3  -7      282.88      248.18     11.22 o 
   5   3  -7      186.75      211.48     10.76 o 
   6   3  -7       33.05       34.39      7.16 o 
   7   3  -7       54.03       61.78     14.77 o 
   8   3  -7       51.24       48.85     12.19 o 
   9   3  -7       23.65       24.67      8.20 o 
  10   3  -7       10.27       13.07     15.31 o 
  -3   4  -7       17.96       18.37      7.84 o 
  -2   4  -7       49.32       50.49      8.58 o 
  -1   4  -7       16.55        2.69      6.31 o 
   0   4  -7        6.62        3.61      5.43 o 
   1   4  -7        3.44       -9.04      6.02 o 
   2   4  -7       17.47       13.90      6.72 o 
   3   4  -7       44.38       49.25      8.30 o 
   4   4  -7        4.98        5.00      6.55 o 
   5   4  -7       17.29       22.47      7.72 o 
   6   4  -7       13.03        5.92      9.06 o 
   7   4  -7        6.64        7.62      8.51 o 
   8   4  -7        2.40       -8.41      8.35 o 
  -2   5  -7       20.82        9.24      8.64 o 
  -1   5  -7       18.32       17.89     10.55 o 
   0   5  -7       11.06       22.34      9.85 o 
   1   5  -7        9.23       -6.65      7.89 o 
   2   5  -7       15.57       26.02     12.80 o 
   3   5  -7       13.19        5.04     16.33 o 
   4   5  -7        9.77        6.94      9.25 o 
   5   5  -7        4.58        6.08     11.57 o 
  -4   0  -6      965.56     1090.80     25.82 o 
  -3   0  -6     1393.17     1411.92     30.60 o 
  -2   0  -6     1245.85     1550.75     32.43 o 
  -1   0  -6     3395.25     3452.42     46.30 o 
   0   0  -6        6.24        0.68      2.05 o 
   1   0  -6      325.07      403.99     12.16 o 
   2   0  -6      310.34      287.39      9.83 o 
   3   0  -6     1037.99     1060.05     18.03 o 
   4   0  -6      138.14      129.44      5.47 o 
   5   0  -6      238.52      213.50      7.09 o 
   6   0  -6      151.13      171.42      8.00 o 
   7   0  -6      109.79      102.55     17.81 o 
   8   0  -6      101.41      117.77     13.94 o 
   9   0  -6      153.66      167.03     16.39 o 
  10   0  -6      137.73      168.38     18.06 o 
  11   0  -6       27.80       35.66     12.86 o 
  12   0  -6        5.72       -3.06     11.43 o 
  -6   1  -6       14.03       13.71      5.12 o 
  -5   1  -6       20.08       27.14      4.98 o 
  -4   1  -6      166.52      161.72      7.99 o 
  -3   1  -6      801.80      767.26     19.62 o 
  -2   1  -6       49.75       51.48      5.05 o 
  -1   1  -6      711.81      833.32     26.36 o 
   0   1  -6     1327.92     1389.08     15.41 o 
   1   1  -6      656.02      703.04      9.50 o 
   2   1  -6      384.46      390.97      6.67 o 
   3   1  -6       58.95       50.87      3.70 o 
   4   1  -6        9.14       11.39      2.23 o 
   5   1  -6      130.31      134.88      5.38 o 
   6   1  -6       22.82       24.52      2.73 o 
   7   1  -6      186.02      183.46      7.10 o 
   8   1  -6       88.95       89.52      6.44 o 
   9   1  -6       33.83       32.13      7.56 o 
  10   1  -6       30.24       41.36     16.38 o 
  11   1  -6        6.06        5.26      8.09 o 
  -5   2  -6      217.57      219.12     10.20 o 
  -4   2  -6       47.12       46.37      5.93 o 
  -3   2  -6        5.04        3.95      3.99 o 
  -2   2  -6       41.90       44.76      5.41 o 
  -1   2  -6       63.36       74.04      5.41 o 
   0   2  -6      916.78      937.99     18.42 o 
   1   2  -6       12.71       23.44      4.29 o 
   2   2  -6       64.98       56.91      3.44 o 
   3   2  -6       21.67       21.94      2.86 o 
   4   2  -6        5.41        8.51      2.64 o 
   5   2  -6       82.93       91.36      4.68 o 
   6   2  -6      119.38      128.80      5.53 o 
   7   2  -6      170.29      160.98      6.57 o 
   8   2  -6        2.07        1.92      3.73 o 
   9   2  -6       18.08       16.45      8.57 o 
  10   2  -6        8.27        3.82      8.24 o 
  11   2  -6        1.47       -3.54      8.42 o 
  -3   3  -6       51.53       51.81      7.04 o 
  -2   3  -6       18.98        7.83      5.29 o 
  -1   3  -6      122.88      126.71      7.12 o 
   0   3  -6      132.77      117.93     13.24 o 
   1   3  -6       96.78       91.39      6.27 o 
   2   3  -6       20.06       23.18      4.45 o 
   3   3  -6      137.82      138.81      7.69 o 
   4   3  -6       67.20       64.00      9.09 o 
   5   3  -6       64.06       64.61      6.09 o 
   6   3  -6       67.78       74.67     13.42 o 
   7   3  -6       22.13       35.95      7.26 o 
   8   3  -6        9.69        9.84      6.93 o 
   9   3  -6        9.71        4.37     12.58 o 
  10   3  -6        2.15        6.84     14.26 o 
  -3   4  -6       42.38       22.60      7.59 o 
  -2   4  -6      166.84      176.93     11.76 o 
  -1   4  -6      172.43      130.63     11.09 o 
   0   4  -6      184.95      196.48     11.95 o 
   1   4  -6      154.47      140.64      9.55 o 
   2   4  -6       79.93       88.69      9.49 o 
   3   4  -6       99.46       99.26      9.12 o 
   4   4  -6      108.75      135.24     14.34 o 
   5   4  -6       27.18       19.51     11.29 o 
   6   4  -6      102.92      120.06     11.70 o 
   7   4  -6       29.06       21.40      8.48 o 
   8   4  -6       17.94       20.25     10.01 o 
  -2   5  -6       12.03       -3.84      8.41 o 
  -1   5  -6       21.29        1.00      7.65 o 
   0   5  -6       72.71       95.40     13.56 o 
   1   5  -6       46.46       35.90     11.82 o 
   2   5  -6        6.52       -1.48     11.74 o 
   3   5  -6       13.43       12.08      8.50 o 
   4   5  -6        8.59       -5.94      7.46 o 
   5   5  -6       19.14       21.23      9.87 o 
  -6   1  -5        1.54       -6.20      4.13 o 
  -5   1  -5       10.73       10.45      3.45 o 
  -4   1  -5      319.18      329.77     10.65 o 
  -3   1  -5      235.98      236.59      8.80 o 
  -2   1  -5      280.86      295.55      9.99 o 
  -1   1  -5     1127.71     1262.68     48.71 o 
   0   1  -5      627.57      708.83     10.75 o 
   1   1  -5      539.90      524.66      7.41 o 
   2   1  -5     1288.74     1148.50     13.08 o 
   3   1  -5      380.59      365.75     11.89 o 
   4   1  -5       24.26       21.33      2.14 o 
   5   1  -5      143.02      119.80      3.74 o 
   6   1  -5       15.62       12.79      2.28 o 
   7   1  -5      106.45      107.37      6.21 o 
   8   1  -5       69.56       70.00      5.55 o 
   9   1  -5        9.01       12.18      6.04 o 
  10   1  -5        9.03        6.87      6.22 o 
  11   1  -5        6.25        9.73     11.51 o 
  12   1  -5        6.54       -3.61      7.72 o 
  -5   2  -5      229.87      237.60      9.85 o 
  -4   2  -5      265.20      235.15      9.72 o 
  -3   2  -5       95.58       87.18      6.47 o 
  -2   2  -5      787.03      726.44     19.25 o 
  -1   2  -5      134.43      122.01     14.61 o 
   0   2  -5       27.23       24.60      3.98 o 
   1   2  -5       61.80       51.62      5.39 o 
   2   2  -5       47.07       52.14      3.02 o 
   3   2  -5      659.63      664.02     10.65 o 
   4   2  -5      138.69      142.30      4.94 o 
   5   2  -5      355.20      351.96     15.67 o 
   6   2  -5      138.29      151.65      7.23 o 
   7   2  -5       24.13       22.81      3.91 o 
   8   2  -5       32.90       33.77      4.66 o 
   9   2  -5        1.08        1.24      4.68 o 
  10   2  -5       64.66       78.90     10.72 o 
  11   2  -5       20.81       11.56      9.37 o 
  -4   3  -5      497.64      518.33     16.24 o 
  -3   3  -5      788.46      833.45     22.59 o 
  -2   3  -5      630.97      664.65     19.94 o 
  -1   3  -5      187.95      177.62      7.91 o 
   0   3  -5      217.90      224.84      8.90 o 
   1   3  -5      565.24      571.97     12.10 o 
   2   3  -5      264.23      270.78     23.53 o 
   3   3  -5      398.81      390.88     10.41 o 
   4   3  -5      609.41      658.91     15.13 o 
   5   3  -5      317.10      290.94      9.77 o 
   6   3  -5       20.90       19.60      4.97 o 
   7   3  -5       17.21       16.63      5.58 o 
   8   3  -5      113.24      141.44      8.93 o 
   9   3  -5       23.25       30.97      6.99 o 
  10   3  -5       21.15       21.05     10.06 o 
  -3   4  -5       44.43       33.38      6.50 o 
  -2   4  -5       26.43       27.98      7.32 o 
  -1   4  -5       32.27       26.89      7.32 o 
   0   4  -5        6.80       11.51      6.76 o 
   1   4  -5        2.86        2.45      4.57 o 
   2   4  -5       97.39       88.53      7.19 o 
   3   4  -5      205.11      202.51     16.06 o 
   4   4  -5        7.50       16.06      5.91 o 
   5   4  -5        6.41       13.90      5.87 o 
   6   4  -5       25.34       34.85      7.12 o 
   7   4  -5        2.02       -0.51      7.55 o 
   8   4  -5        2.42        2.66      8.06 o 
  -2   5  -5       40.94       44.46      9.53 o 
  -1   5  -5       31.21       16.95      8.93 o 
   0   5  -5        9.26        1.90      7.89 o 
   1   5  -5        2.17       -7.84      6.84 o 
   2   5  -5       21.65       17.21      6.55 o 
   3   5  -5       48.67       50.37     12.22 o 
   4   5  -5       17.39       20.01     12.91 o 
   5   5  -5        0.22        5.02     11.11 o 
   6   5  -5        3.81        3.87     12.11 o 
  -3   0  -4     5847.44     6070.80    104.54 o 
  -2   0  -4     1837.75     1678.04     32.38 o 
  -1   0  -4      782.70      637.97     14.75 o 
   0   0  -4     2150.63     2177.76     34.82 o 
   1   0  -4      569.80      527.61      9.51 o 
   2   0  -4     1221.13     1300.77     19.15 o 
   3   0  -4       64.41       60.79      3.18 o 
   4   0  -4      177.24      188.91      5.66 o 
   5   0  -4      149.38      151.66      7.82 o 
   6   0  -4      559.35      578.12     11.81 o 
   7   0  -4       17.03       19.57      3.57 o 
   8   0  -4       69.10       63.71     10.49 o 
   9   0  -4       21.93       21.89      7.74 o 
  10   0  -4       51.37       56.40     12.74 o 
  11   0  -4       13.61       12.55      9.43 o 
  12   0  -4       27.26       25.11     13.92 o 
  -6   1  -4      109.52      102.82      6.28 o 
  -5   1  -4       61.55       77.20      5.08 o 
  -4   1  -4      672.14      687.58     16.21 o 
  -3   1  -4      398.20      379.97     11.02 o 
  -2   1  -4     1495.49     1450.10     28.74 o 
  -1   1  -4      268.50      290.17      7.04 o 
   0   1  -4      513.32      465.90      9.56 o 
   1   1  -4      691.89      721.37     13.17 o 
   2   1  -4      426.82      426.78      8.95 o 
   3   1  -4      211.76      231.12      4.47 o 
   4   1  -4       40.78       38.92      2.38 o 
   5   1  -4       22.89       22.72      2.05 o 
   6   1  -4       92.41       80.76      4.67 o 
   7   1  -4       43.59       51.45      8.98 o 
   8   1  -4       92.90      105.33      5.99 o 
   9   1  -4       54.72       60.49      8.15 o 
  10   1  -4       33.89       38.93      7.53 o 
  11   1  -4        0.48       -6.40      8.43 o 
  12   1  -4        2.40        6.87      8.16 o 
  -5   2  -4      156.08      159.12      7.56 o 
  -4   2  -4      150.04      142.60      7.38 o 
  -3   2  -4      180.64      195.27      8.43 o 
  -2   2  -4      129.92      133.53      7.30 o 
  -1   2  -4      796.84      795.80     18.56 o 
   0   2  -4      678.05      761.31     14.95 o 
   1   2  -4      629.73      726.01     13.66 o 
   2   2  -4       51.20       42.93      2.68 o 
   3   2  -4       33.43       32.37      3.36 o 
   4   2  -4      236.48      283.79      6.41 o 
   5   2  -4       11.56       15.83      2.84 o 
   6   2  -4      139.32      134.87      5.43 o 
   7   2  -4       85.38       79.63      5.78 o 
   8   2  -4       36.55       46.98      5.66 o 
   9   2  -4       33.15       29.02      5.37 o 
  10   2  -4        0.08       -0.75     12.77 o 
  11   2  -4       17.42        7.50     11.15 o 
  -4   3  -4       72.37       60.04      6.89 o 
  -3   3  -4       20.68       14.37      5.13 o 
  -2   3  -4       29.81       27.12      5.51 o 
  -1   3  -4      224.58      248.40     12.09 o 
   0   3  -4       13.75        8.01      4.29 o 
   1   3  -4        6.60        0.34      4.58 o 
   2   3  -4       16.84       24.85      3.92 o 
   3   3  -4      166.58      142.55      8.62 o 
   4   3  -4       17.34       16.87      4.40 o 
   5   3  -4      104.99      116.78      7.08 o 
   6   3  -4      105.61      116.62      6.33 o 
   7   3  -4        4.75        1.37      4.10 o 
   8   3  -4       16.28       19.46      5.06 o 
   9   3  -4        0.68       -2.72      5.17 o 
  10   3  -4        3.81        2.50      7.67 o 
  -3   4  -4       17.84       15.66      6.13 o 
  -2   4  -4      130.89      165.62     11.40 o 
  -1   4  -4      210.23      206.33     12.23 o 
   0   4  -4      193.31      197.14     10.01 o 
   1   4  -4      354.94      392.35     11.28 o 
   2   4  -4      174.71      187.22     13.63 o 
   3   4  -4       66.80       86.09      7.94 o 
   4   4  -4       44.07       48.38      6.41 o 
   5   4  -4       68.99       87.74      7.77 o 
   6   4  -4       56.14       54.43      7.39 o 
   7   4  -4       74.88       84.21      8.98 o 
   8   4  -4       75.52       81.11      9.17 o 
   9   4  -4        6.16      -10.27      7.41 o 
  -2   5  -4       70.04       69.22     11.30 o 
  -1   5  -4       75.99       70.22     11.34 o 
   0   5  -4      141.57      157.57     14.91 o 
   1   5  -4       99.73       85.49     13.01 o 
   2   5  -4       38.29       27.11      8.22 o 
   3   5  -4       42.80       68.42     10.20 o 
   4   5  -4        4.71       15.34      8.54 o 
   5   5  -4       31.49       39.50      9.73 o 
   6   5  -4       19.69       19.47     17.31 o 
  -5   1  -3        8.79       19.83      3.37 o 
  -4   1  -3      214.95      221.15      7.12 o 
  -3   1  -3      170.69      179.92      6.23 o 
  -2   1  -3      887.81      752.23     16.31 o 
  -1   1  -3     1253.15     1163.52     17.66 o 
   0   1  -3     1898.16     1646.01     23.79 o 
   1   1  -3      821.04      910.00     17.81 o 
   2   1  -3     1310.06     1229.60     13.30 o 
   3   1  -3      974.36      966.73     24.53 o 
   4   1  -3      359.04      322.90      8.67 o 
   5   1  -3       86.23       95.47      4.38 o 
   6   1  -3      551.82      522.81     14.53 o 
   7   1  -3       47.23       41.97      4.20 o 
   8   1  -3      151.73      165.27      6.77 o 
   9   1  -3      103.15      111.53     27.13 o 
  10   1  -3       72.74       99.90      9.96 o 
  11   1  -3        9.30       13.75     13.30 o 
  12   1  -3        8.53        3.74      8.86 o 
  -5   2  -3      482.38      517.63     13.08 o 
  -4   2  -3      894.60      951.69     20.46 o 
  -3   2  -3      460.08      495.65     13.45 o 
  -2   2  -3      374.75      294.35     10.12 o 
  -1   2  -3      834.18      750.65     14.33 o 
   0   2  -3      957.52     1029.45     15.02 o 
   1   2  -3      394.78      434.85      8.62 o 
   2   2  -3      133.59      142.34      4.08 o 
   3   2  -3     1835.76     1877.56     24.87 o 
   4   2  -3     1129.32     1193.22     20.88 o 
   5   2  -3       60.78       54.52      4.01 o 
   6   2  -3      128.28      120.90      6.14 o 
   7   2  -3      135.68      133.58      5.84 o 
   8   2  -3      135.90      132.30      7.30 o 
   9   2  -3        6.56        4.82      4.83 o 
  10   2  -3       32.32       22.25      7.76 o 
  11   2  -3       49.64       48.01     17.24 o 
  -4   3  -3      166.08      141.01      8.37 o 
  -3   3  -3      293.26      299.22     11.78 o 
  -2   3  -3      588.55      618.62     18.56 o 
  -1   3  -3       35.30       25.03      5.72 o 
   0   3  -3      100.60       99.87      5.51 o 
   1   3  -3       12.03        2.62      3.36 o 
   2   3  -3       17.45       19.30      3.80 o 
   3   3  -3       62.60       77.20      4.50 o 
   4   3  -3      136.35      139.41      5.66 o 
   5   3  -3      408.96      428.80     10.00 o 
   6   3  -3       96.74      116.61      6.24 o 
   7   3  -3       34.63       25.32      4.54 o 
   8   3  -3       65.50       64.66      5.97 o 
   9   3  -3       37.60       39.80      5.99 o 
  10   3  -3       14.52       12.71      5.76 o 
  -3   4  -3       15.55        7.75      6.37 o 
  -2   4  -3        8.83        6.16      6.33 o 
  -1   4  -3        8.27       -3.67      5.98 o 
   0   4  -3       26.09       30.61      5.76 o 
   1   4  -3       29.98       18.16      5.54 o 
   2   4  -3       43.32       40.98      5.46 o 
   3   4  -3      135.30      172.77      9.15 o 
   4   4  -3       83.70       93.13      7.43 o 
   5   4  -3       54.79       32.57      6.84 o 
   6   4  -3        6.67       -6.34      5.55 o 
   7   4  -3       41.74       36.40      7.50 o 
   8   4  -3        4.66        6.78      7.22 o 
   9   4  -3       11.64       10.06      9.90 o 
  -2   5  -3        5.10      -12.17      8.11 o 
  -1   5  -3       45.85       47.78     10.14 o 
   0   5  -3       26.34       10.18      8.51 o 
   1   5  -3       43.97       44.69      8.43 o 
   2   5  -3       36.81       41.95      9.13 o 
   3   5  -3       16.32       23.22      9.30 o 
   4   5  -3       11.83        7.82      7.80 o 
   5   5  -3        1.91        1.86      8.09 o 
   6   5  -3        1.26       -6.41      9.16 o 
  -2   0  -2     2028.01     2310.65     40.96 o 
  -1   0  -2    10734.21     9727.54    161.59 o 
   1   0  -2     1764.02     1680.79     29.81 o 
   2   0  -2     3206.62     3382.07     42.61 o 
   3   0  -2     3124.91     3225.25     41.39 o 
   4   0  -2      431.38      386.98     21.36 o 
   5   0  -2      869.61      858.94     14.35 o 
   6   0  -2      864.56      927.52     18.03 o 
   7   0  -2      993.85     1019.58     17.64 o 
   8   0  -2      182.51      161.58     12.23 o 
   9   0  -2       64.04       76.49     11.46 o 
  10   0  -2      110.14       96.30     12.78 o 
  11   0  -2      124.61      106.68     15.61 o 
  12   0  -2       11.36        4.28     11.10 o 
  -5   1  -2      195.56      191.13      6.31 o 
  -4   1  -2       65.54       72.78      3.56 o 
  -3   1  -2      690.61      754.24     15.59 o 
  -2   1  -2      536.51      545.76     11.96 o 
  -1   1  -2      610.05      505.56     11.67 o 
   0   1  -2     1905.37     1908.25     36.45 o 
   1   1  -2    10171.91     9608.92    275.69 o 
   2   1  -2       57.29       51.22      2.13 o 
   3   1  -2      930.44     1021.76     13.82 o 
   4   1  -2        5.01        3.55      1.90 o 
   5   1  -2      784.72      744.88     16.66 o 
   6   1  -2      115.32      127.56      5.14 o 
   7   1  -2      146.03      142.06      7.49 o 
   8   1  -2      213.32      224.75     11.01 o 
   9   1  -2       90.86      110.35     12.46 o 
  10   1  -2        8.49        9.87      5.96 o 
  11   1  -2       11.58        6.38      7.14 o 
  12   1  -2        1.36       -2.37      7.47 o 
  -5   2  -2       38.14       37.08      4.07 o 
  -4   2  -2      152.39      195.13      7.09 o 
  -3   2  -2      217.02      218.01      7.91 o 
  -2   2  -2       53.28       59.68      5.05 o 
  -1   2  -2      272.66      230.60      9.03 o 
   0   2  -2      126.30      119.15      4.47 o 
   1   2  -2       68.75       64.38      3.92 o 
   2   2  -2      329.36      409.29      6.84 o 
   3   2  -2      252.46      243.44      5.54 o 
   4   2  -2      390.72      394.55      7.56 o 
   5   2  -2      619.89      700.37     11.11 o 
   6   2  -2       46.46       51.86      4.02 o 
   7   2  -2        1.80        0.98      3.13 o 
   8   2  -2       22.09       16.57      4.66 o 
   9   2  -2       29.87       30.76      7.80 o 
  10   2  -2        5.63        4.06      6.83 o 
  11   2  -2        6.57       -0.49      7.87 o 
  -4   3  -2        0.54       -3.82      3.63 o 
  -3   3  -2      147.21      143.30      8.58 o 
  -2   3  -2       22.80       21.47      5.29 o 
  -1   3  -2       64.79       59.87      7.52 o 
   0   3  -2       88.68       94.80      5.40 o 
   1   3  -2       24.67       23.89      3.90 o 
   2   3  -2        8.16        8.47      3.62 o 
   3   3  -2       90.16       96.30      9.06 o 
   4   3  -2       47.18       40.69      3.83 o 
   5   3  -2       47.79       42.58      6.66 o 
   6   3  -2      134.15      140.04      7.96 o 
   7   3  -2       63.15       62.95      5.43 o 
   8   3  -2       37.37       33.29      5.25 o 
   9   3  -2        4.73        1.99      5.16 o 
  10   3  -2       14.58        8.65      6.48 o 
  -3   4  -2       49.60       45.89      7.76 o 
  -2   4  -2       93.33      116.01     11.21 o 
  -1   4  -2       12.22        8.42      6.81 o 
   0   4  -2       83.13       94.32     10.87 o 
   1   4  -2       64.72       79.01      8.11 o 
   2   4  -2      187.64      215.56     13.76 o 
   3   4  -2        3.20        7.24      4.56 o 
   4   4  -2       38.90       29.02      5.80 o 
   5   4  -2       15.59        9.22      5.56 o 
   6   4  -2       16.86       19.85      5.65 o 
   7   4  -2       18.52       23.27      7.06 o 
   8   4  -2       62.71       67.71      8.44 o 
   9   4  -2       10.94        2.63      7.58 o 
  -2   5  -2       66.28       61.00     10.83 o 
  -1   5  -2       27.04       18.25      8.98 o 
   0   5  -2      117.09      108.74     12.69 o 
   1   5  -2      139.56      161.62     36.68 o 
   2   5  -2      153.75      145.63     12.17 o 
   3   5  -2       14.16       11.62      8.37 o 
   4   5  -2       31.33       31.01     17.03 o 
   5   5  -2       13.14       20.47      9.17 o 
   6   5  -2        3.20      -12.12      8.92 o 
  -4   1  -1     3081.44     3282.06     54.59 o 
  -3   1  -1      622.13      682.17     13.05 o 
  -2   1  -1      522.93      548.71     11.52 o 
  -1   1  -1      124.17      112.52      4.36 o 
   0   1  -1      930.11      760.09      9.87 o 
   1   1  -1     1077.23     1242.52     14.87 o 
   2   1  -1     9225.00     8946.88    112.56 o 
   3   1  -1     6363.89     6350.86     87.66 o 
   4   1  -1      465.56      437.56      8.16 o 
   5   1  -1      741.41      701.29     11.66 o 
   6   1  -1       93.58       72.43      5.26 o 
   7   1  -1       63.99       69.12      4.77 o 
   8   1  -1       24.70       11.84      3.50 o 
   9   1  -1      179.44      174.89      9.71 o 
  10   1  -1       12.97       12.47      6.22 o 
  11   1  -1        7.54        1.38      7.33 o 
  12   1  -1        8.63        3.28      7.94 o 
  -5   2  -1      245.39      226.03      6.76 o 
  -4   2  -1      820.89      832.44     17.67 o 
  -3   2  -1      573.57      671.96     16.00 o 
  -2   2  -1      509.29      514.67     13.80 o 
  -1   2  -1      855.51      747.52     18.21 o 
   0   2  -1      152.28      113.80      4.19 o 
   1   2  -1       64.49       60.05      3.69 o 
   2   2  -1      243.17      238.95      6.31 o 
   3   2  -1     1237.99     1269.58     17.06 o 
   4   2  -1      684.41      652.65     10.15 o 
   5   2  -1      753.44      798.33     12.03 o 
   6   2  -1      384.14      371.64     12.54 o 
   7   2  -1       21.82       20.03      3.60 o 
   8   2  -1       20.97       19.63      4.56 o 
   9   2  -1       19.99       23.60      5.19 o 
  10   2  -1       18.02       19.30      7.33 o 
  11   2  -1       22.27        8.38      7.99 o 
  -4   3  -1       29.75       19.55      4.47 o 
  -3   3  -1       27.59       33.29      5.56 o 
  -2   3  -1      304.75      296.30     12.40 o 
  -1   3  -1      150.91      137.23      9.06 o 
   0   3  -1       60.16       57.60      4.43 o 
   1   3  -1      105.86      100.30      5.39 o 
   2   3  -1      438.94      434.35     15.86 o 
   3   3  -1       23.82       16.47      3.82 o 
   4   3  -1       12.67       14.99      4.21 o 
   5   3  -1      162.80      164.62      6.10 o 
   6   3  -1      126.31      115.54      6.92 o 
   7   3  -1       38.73       35.00      4.60 o 
   8   3  -1       10.30        6.98      4.69 o 
   9   3  -1        0.99       -1.27      4.99 o 
  10   3  -1       28.42       18.23      5.64 o 
  11   3  -1        1.74       -7.85      7.16 o 
  -3   4  -1       82.14       82.02      9.17 o 
  -1   4  -1       22.87       14.71      6.22 o 
   0   4  -1       91.25       91.37      8.11 o 
   1   4  -1       33.87       33.26      5.14 o 
   2   4  -1        5.11       -0.26      4.22 o 
   3   4  -1       19.69       22.61      9.39 o 
   4   4  -1       59.63       55.24      6.21 o 
   5   4  -1       60.60       88.85     15.01 o 
   6   4  -1       25.20       25.63      9.80 o 
   7   4  -1       15.57        5.98      7.33 o 
   8   4  -1       10.09       13.60      8.88 o 
   9   4  -1        1.08       -5.75      8.28 o 
  -2   5  -1        9.80       -6.48      8.27 o 
  -1   5  -1        3.60        4.26      8.92 o 
   0   5  -1        6.00        5.41      8.20 o 
   1   5  -1        4.28       -3.03      6.31 o 
   2   5  -1       18.38       15.43      7.57 o 
   3   5  -1       16.34       20.02      7.98 o 
   4   5  -1       10.74        6.82      8.43 o 
   5   5  -1        0.95       -9.62      8.60 o 
   6   5  -1        1.05        0.93      8.57 o 
   7   5  -1        2.78       -2.82      9.98 o 
   0   6  -1       19.24       33.70     12.88 o 
   1   0   0     2414.69     2310.43     42.95 o 
   2   0   0      810.60      928.72     15.10 o 
   3   0   0       71.96       56.57      2.56 o 
   4   0   0      879.50      879.98     14.03 o 
   5   0   0      701.37      633.34     11.59 o 
   6   0   0      912.43      984.27     16.67 o 
   7   0   0     2391.43     2422.19     34.99 o 
   8   0   0      553.78      521.67     21.29 o 
   9   0   0       30.00       29.03      8.29 o 
  10   0   0      158.66      153.34     13.92 o 
  11   0   0       39.88       28.71     11.21 o 
  12   0   0       44.04       70.13     14.59 o 
  -3   1   0      662.25      622.97     11.77 o 
  -2   1   0     7698.83     7311.93    122.11 o 
  -1   1   0       56.32       62.33      3.41 o 
   0   1   0     3395.69     3073.88     87.12 o 
   1   1   0       58.27       70.28      5.14 o 
   2   1   0     7686.80     7121.42    107.99 o 
   3   1   0      671.17      664.55     18.15 o 
   4   1   0      347.76      398.32     12.52 o 
   5   1   0      549.01      626.33     10.89 o 
   6   1   0      223.75      237.92     12.48 o 
   7   1   0      201.10      189.16      6.53 o 
   8   1   0       90.29       83.39      5.61 o 
   9   1   0       47.85       30.73      6.85 o 
  10   1   0      135.68      151.88     15.29 o 
  11   1   0        6.15       15.87      6.89 o 
  12   1   0        2.27       -0.25      7.27 o 
  -4   2   0      168.58      137.88      5.47 o 
  -3   2   0       46.65       30.92      3.79 o 
  -2   2   0      748.05      930.01     20.33 o 
  -1   2   0     2038.01     2024.76     30.33 o 
   0   2   0      403.30      460.97      9.89 o 
   1   2   0     2039.85     2057.99     24.88 o 
   2   2   0      748.04      910.51     19.58 o 
   3   2   0       46.94       40.94      5.77 o 
   4   2   0      167.82      150.68      4.83 o 
   5   2   0      246.21      222.81      6.02 o 
   6   2   0      407.37      449.08      9.10 o 
   7   2   0       46.41       40.50      4.31 o 
   8   2   0       14.42       11.81      4.26 o 
   9   2   0        3.77       -0.93      7.08 o 
  10   2   0       15.30       12.31      7.74 o 
  11   2   0       10.17       16.04     11.09 o 
  -4   3   0       93.53       86.95      6.77 o 
  -3   3   0      112.38      119.48      7.63 o 
  -2   3   0       16.35       14.41      4.86 o 
  -1   3   0      180.08      226.93     21.06 o 
   0   3   0      452.40      468.21      9.97 o 
   1   3   0      179.87      194.68      6.63 o 
   2   3   0       16.28       12.65      3.27 o 
   3   3   0      111.16      123.92      6.25 o 
   4   3   0       94.69      102.33      8.79 o 
   5   3   0       36.70       39.39      4.29 o 
   6   3   0        9.22        6.24      3.64 o 
   7   3   0       60.32       68.06      6.50 o 
   8   3   0        9.71        2.23      4.42 o 
   9   3   0       50.72       63.97      6.50 o 
  10   3   0        4.11       12.10      6.68 o 
  -3   4   0       38.17       32.34      7.66 o 
  -1   4   0       14.55        9.67      6.24 o 
   0   4   0       13.94       20.13      5.33 o 
   1   4   0       15.01       15.52     15.21 o 
   2   4   0       26.08       17.21      6.27 o 
   3   4   0       37.30       46.33      7.26 o 
   4   4   0       16.37        5.46      6.00 o 
   5   4   0        3.30       -0.82      6.24 o 
   6   4   0       11.36       16.88      7.06 o 
   7   4   0       70.11       81.96     10.69 o 
   8   4   0        2.99       -0.48      7.52 o 
   9   4   0       13.46       10.54     12.15 o 
  -2   5   0       50.34       60.46     10.64 o 
  -1   5   0       66.62       59.03     10.94 o 
   0   5   0        0.61       -3.04      6.75 o 
   1   5   0       65.40       68.14      8.97 o 
   2   5   0       49.99       66.04      9.89 o 
   3   5   0       48.09       60.78     10.07 o 
   4   5   0        9.87        4.44     13.30 o 
   5   5   0       18.71       32.51     12.05 o 
   6   5   0       14.65        1.02      9.06 o 
   7   5   0       14.85        0.28      9.58 o 
  -1   6   0       51.21       66.44     15.14 o 
   0   6   0       61.71       69.72     14.53 o 
   1   6   0       51.51       48.64     11.47 o 
  -3   1   1     6361.73     6282.73    111.14 o 
  -2   1   1     9226.03     9132.96    153.00 o 
  -1   1   1     1067.54     1196.86     23.18 o 
   0   1   1      922.80      750.67     29.18 o 
   1   1   1      124.45      109.60      3.91 o 
   2   1   1      519.92      556.27     16.36 o 
   3   1   1      618.32      653.16     11.93 o 
   4   1   1     3075.61     3148.72     35.89 o 
   5   1   1     1410.53     1404.41     35.37 o 
   6   1   1      263.63      216.79      6.50 o 
   7   1   1        0.26       -2.87      2.94 o 
   8   1   1      180.19      169.25      7.08 o 
   9   1   1       19.54       11.22      5.24 o 
  10   1   1       80.22      102.41     17.34 o 
  11   1   1       21.56       16.35      9.28 o 
  12   1   1        5.30        7.46      8.18 o 
  -4   2   1      688.62      674.42     14.65 o 
  -3   2   1     1233.55     1263.16     25.60 o 
  -2   2   1      242.00      236.15      8.70 o 
  -1   2   1       62.03       60.89      4.37 o 
   0   2   1      156.40      131.45      7.23 o 
   1   2   1      842.11      701.78     12.32 o 
   2   2   1      513.57      505.07      9.14 o 
   3   2   1      574.31      682.58     11.40 o 
   4   2   1      813.99      811.80     20.85 o 
   5   2   1      247.53      242.70      6.31 o 
   6   2   1       98.36       99.73      5.03 o 
   7   2   1       75.77       84.22      5.05 o 
   8   2   1      155.60      159.55      7.48 o 
   9   2   1        5.18       11.50      5.10 o 
  10   2   1        4.33        5.41      6.95 o 
  11   2   1       43.83       55.68      9.39 o 
  -4   3   1       11.68       17.64      5.10 o 
  -3   3   1       22.45       18.52      4.60 o 
  -2   3   1      445.47      439.58     15.04 o 
  -1   3   1      103.87       93.53      6.41 o 
   0   3   1       62.98       66.67      8.32 o 
   1   3   1      150.09      167.57      6.91 o 
   2   3   1      309.47      313.36      8.22 o 
   3   3   1       25.87       27.08      4.17 o 
   4   3   1       29.97       26.75      4.50 o 
   5   3   1      199.04      206.85      7.91 o 
   6   3   1       40.82       43.85      4.71 o 
   7   3   1        6.16        8.42      4.26 o 
   8   3   1        1.49        1.82      4.33 o 
   9   3   1        0.14       -0.49      4.90 o 
  10   3   1       18.51       14.51      6.50 o 
  -3   4   1       20.26        3.58      6.32 o 
  -2   4   1        5.25        4.30      6.26 o 
  -1   4   1       33.88       19.08      7.35 o 
   0   4   1       91.82      100.00     19.31 o 
   1   4   1       22.49       24.23      6.04 o 
   2   4   1       14.57       28.71     30.22 o 
   3   4   1       82.94       71.04      8.50 o 
   4   4   1       67.43       61.99      8.88 o 
   5   4   1       18.32       11.20      6.41 o 
   6   4   1        3.94       -3.90      5.10 o 
   7   4   1        0.27        4.39      5.80 o 
   8   4   1        5.29        7.27      6.23 o 
   9   4   1        3.33       -6.89      7.04 o 
  -2   5   1       18.19       18.75      9.73 o 
  -1   5   1        4.20      -10.20      7.26 o 
   0   5   1        6.10        6.33      6.99 o 
   1   5   1        3.68        2.68      7.42 o 
   2   5   1        9.92       19.38      8.00 o 
   3   5   1        5.72        4.17     10.25 o 
   4   5   1        3.26       -6.41      7.88 o 
   5   5   1        0.01       -3.83      7.99 o 
   6   5   1        0.44       -5.72      9.05 o 
   7   5   1        2.14       11.76     10.52 o 
   0   6   1       18.93       17.13     11.82 o 
   3   0   2     4881.69     4724.67     59.75 o 
   4   0   2      614.44      636.41     11.61 o 
   5   0   2      262.89      281.12      7.46 o 
   6   0   2        1.08        0.30      2.69 o 
   7   0   2       77.77       79.53     13.50 o 
   8   0   2       92.61      111.49     12.71 o 
   9   0   2      233.09      245.11     16.66 o 
  10   0   2       24.65       17.65      9.55 o 
  11   0   2       16.67       21.61     11.25 o 
  12   0   2        9.76       -0.39     10.51 o 
  -3   1   2      936.41     1079.99     19.74 o 
  -2   1   2       54.57       46.12      2.96 o 
  -1   1   2    10154.02     9683.72    164.18 o 
   0   1   2     1921.82     1942.15     26.86 o 
   1   1   2      610.25      523.11     14.69 o 
   2   1   2      532.19      558.55     16.19 o 
   3   1   2      698.29      778.56     13.48 o 
   4   1   2       65.03       63.51      5.05 o 
   5   1   2      192.31      179.04     10.04 o 
   6   1   2      134.12      141.50      4.04 o 
   7   1   2      168.97      149.46      7.69 o 
   8   1   2       65.54       83.14      6.58 o 
   9   1   2      116.40      123.07      9.66 o 
  10   1   2       65.68       77.62      9.51 o 
  11   1   2       17.33       22.09     10.02 o 
  12   1   2        2.09       -1.63      8.00 o 
  -4   2   2      389.40      390.91     10.29 o 
  -3   2   2      252.06      240.83      8.27 o 
  -2   2   2      327.88      411.77     12.24 o 
  -1   2   2       68.08       70.09      7.04 o 
   0   2   2      126.38      122.07      5.55 o 
   1   2   2      271.07      232.63      7.80 o 
   2   2   2       53.69       51.20      4.22 o 
   3   2   2      216.39      219.04      5.98 o 
   4   2   2      151.56      180.05      5.84 o 
   5   2   2       37.89       36.95      3.89 o 
   6   2   2       21.24       23.25      3.20 o 
   7   2   2       84.27       83.07      7.17 o 
   8   2   2       65.86       66.23      6.22 o 
   9   2   2       83.30       84.08      7.13 o 
  10   2   2       21.52       23.85      7.54 o 
  11   2   2        3.20        8.40      7.96 o 
  -4   3   2       48.20       51.42      6.19 o 
  -3   3   2       91.18       94.57      7.26 o 
  -2   3   2        8.53       11.09      4.92 o 
  -1   3   2       25.18       26.94      6.03 o 
   0   3   2       88.56       95.09      7.18 o 
   1   3   2       64.30       57.57      4.16 o 
   2   3   2       22.07       21.94      3.69 o 
   3   3   2      149.08      144.97      6.07 o 
   4   3   2        0.49        0.64      3.42 o 
   5   3   2       11.22        8.04      4.85 o 
   6   3   2       40.04       50.76      5.46 o 
   7   3   2       45.69       39.94      4.85 o 
   8   3   2       10.94        7.40      4.53 o 
   9   3   2        2.45       -6.22      4.85 o 
  10   3   2        6.13        7.91      5.71 o 
  -3   4   2        2.86        0.47      6.02 o 
  -2   4   2      188.17      203.01     12.74 o 
  -1   4   2       65.36       66.08      7.56 o 
   0   4   2       82.15       98.70     15.25 o 
   1   4   2       11.43        9.72     10.40 o 
   2   4   2       91.37       82.27      8.70 o 
   3   4   2       49.44       42.19      7.52 o 
   4   4   2       84.86      104.60     21.81 o 
   5   4   2       20.30       18.91      6.29 o 
   6   4   2       37.50       44.81      8.22 o 
   7   4   2        3.32       -2.65      5.78 o 
   8   4   2       88.85      113.82     19.44 o 
   9   4   2       51.89       45.99      8.96 o 
  -2   5   2      152.74      150.29     14.14 o 
  -1   5   2      140.06      170.03     13.57 o 
   0   5   2      117.84      144.71     11.62 o 
   1   5   2       27.49       40.24      8.54 o 
   2   5   2       65.53       59.49      9.31 o 
   3   5   2       53.63       54.31     12.66 o 
   4   5   2        7.73        9.16      8.34 o 
   5   5   2       19.89       31.96     10.56 o 
   6   5   2      107.19       99.09     12.44 o 
  -5   1   3       86.40       88.32      3.55 o 
  -4   1   3      361.26      334.97      8.09 o 
  -3   1   3      969.26      936.91     18.47 o 
  -2   1   3     1312.16     1252.38     24.04 o 
  -1   1   3      818.98      932.60     14.68 o 
   0   1   3     1905.58     1673.06     23.95 o 
   1   1   3     1253.81     1165.59     19.37 o 
   2   1   3      884.78      760.69     10.64 o 
   3   1   3      170.16      171.00      5.62 o 
   4   1   3      216.61      209.73      6.80 o 
   5   1   3        9.13       13.28      3.28 o 
   6   1   3       15.01        4.85      3.54 o 
   7   1   3      284.49      270.35      8.13 o 
   8   1   3       92.45       91.67      6.34 o 
   9   1   3       11.43        2.39     10.13 o 
  10   1   3       59.71       49.78      8.40 o 
  11   1   3       94.76      110.98     11.95 o 
  12   1   3        0.74       -2.89      9.94 o 
  -4   2   3     1125.70     1165.70     23.90 o 
  -3   2   3     1832.52     1866.88     36.30 o 
  -2   2   3      138.24      151.28      7.35 o 
  -1   2   3      388.15      396.36     11.79 o 
   0   2   3      959.82     1035.18     18.78 o 
   1   2   3      845.58      774.73     19.12 o 
   2   2   3      367.93      300.96      6.32 o 
   3   2   3      456.52      490.72      9.20 o 
   4   2   3      892.93      916.51     20.82 o 
   5   2   3      487.86      484.77     10.36 o 
   6   2   3       72.57       76.65      6.31 o 
   7   2   3      110.18      128.25      9.58 o 
   8   2   3        9.95       14.76      3.74 o 
   9   2   3      101.06      118.75      8.15 o 
  10   2   3       33.89       40.94     13.94 o 
  11   2   3       51.53       56.44     12.93 o 
  -4   3   3      136.27      119.10      8.08 o 
  -3   3   3       61.29       65.89      7.00 o 
  -2   3   3       18.57       24.53      5.56 o 
  -1   3   3       13.26        2.15      3.84 o 
   0   3   3       97.65       94.46      6.90 o 
   1   3   3       36.07       28.95      5.21 o 
   2   3   3      585.54      593.63     18.69 o 
   3   3   3      296.32      316.32     11.58 o 
   4   3   3      165.20      159.53      9.08 o 
   5   3   3       40.00       46.40      6.68 o 
   6   3   3      155.26      134.75      9.77 o 
   7   3   3      192.75      185.08     10.82 o 
   8   3   3        7.75       12.80      5.46 o 
   9   3   3        4.10       -6.40      7.49 o 
  10   3   3       24.94       33.62     10.48 o 
  -3   4   3      136.33      159.36     11.34 o 
  -2   4   3       44.16       32.39      7.28 o 
  -1   4   3       30.00       27.91      6.41 o 
   0   4   3       25.72       24.61      6.04 o 
   1   4   3        8.31       10.13      5.76 o 
   2   4   3        8.41       10.31      5.93 o 
   3   4   3       15.57       31.76      7.15 o 
   4   4   3      110.14      111.83     10.38 o 
   5   4   3       39.40       41.92      9.99 o 
   6   4   3        1.50        0.06      6.99 o 
   7   4   3        0.56        4.10      8.06 o 
   8   4   3        6.70        8.38      6.76 o 
   9   4   3        7.38        7.86      7.51 o 
  -2   5   3       36.61       52.01     11.22 o 
  -1   5   3       43.65       29.77     10.00 o 
   0   5   3       26.30       40.29     14.84 o 
   1   5   3       46.02       51.24      8.74 o 
   2   5   3        5.20       17.79      7.79 o 
   3   5   3        0.01      -10.00      6.67 o 
   4   5   3        1.62        4.04      8.01 o 
   5   5   3        0.34        7.01      9.13 o 
   6   5   3        8.14        5.84      9.35 o 
   4   0   4      919.11      961.45     21.99 o 
   5   0   4      164.16      175.97      6.47 o 
   6   0   4      276.47      313.73     22.75 o 
   7   0   4      107.51      109.59     11.42 o 
   8   0   4      256.28      247.46     15.95 o 
   9   0   4      314.19      294.91     18.37 o 
  10   0   4      186.94      197.84     16.67 o 
  11   0   4       42.29       37.57     11.91 o 
  12   0   4       31.32       43.08     14.33 o 
  -1   1   4      693.56      716.01     12.64 o 
   0   1   4      507.43      453.30     15.37 o 
   1   1   4      263.71      281.91     12.18 o 
   2   1   4     1497.91     1424.35     21.47 o 
   3   1   4      399.76      401.82      7.60 o 
   4   1   4      670.38      683.37     16.68 o 
   5   1   4       60.06       74.07      5.33 o 
   6   1   4      107.51      108.87      6.42 o 
   7   1   4      430.77      415.44     10.26 o 
   8   1   4      168.45      155.58      7.13 o 
   9   1   4      111.19      104.28      9.55 o 
  10   1   4       12.68        9.77      6.87 o 
  11   1   4       17.22        6.53      8.17 o 
  12   1   4        4.50        5.44      9.38 o 
  -4   2   4      237.86      293.62      9.87 o 
  -3   2   4       33.54       32.10      4.78 o 
  -2   2   4       50.56       53.37      5.36 o 
  -1   2   4      630.84      727.26     14.89 o 
   0   2   4      678.84      740.76     21.94 o 
   1   2   4      797.63      775.33     23.94 o 
   2   2   4      130.78      143.41      6.70 o 
   3   2   4      181.15      201.86      5.58 o 
   4   2   4      149.95      145.71      8.59 o 
   5   2   4      156.87      157.21      6.06 o 
   6   2   4       59.81       45.34      4.77 o 
   7   2   4       18.65       13.80      3.46 o 
   8   2   4       28.12       36.20      4.72 o 
   9   2   4      122.82      130.04      9.68 o 
  10   2   4       10.19        0.78      5.73 o 
  11   2   4       25.79       22.13      7.14 o 
  -3   3   4      166.57      148.23      9.40 o 
  -2   3   4       17.33       18.71      5.84 o 
  -1   3   4        6.34        3.62      5.22 o 
   0   3   4       13.42       15.73      4.44 o 
   1   3   4      222.28      244.93     14.62 o 
   2   3   4       29.41       34.40      5.91 o 
   3   3   4       20.32       23.51      5.29 o 
   4   3   4       71.78       68.83      9.41 o 
   5   3   4       20.99       25.25      6.71 o 
   6   3   4       23.35       26.90      6.41 o 
   7   3   4       54.17       51.32      9.21 o 
   8   3   4       55.01       54.75      7.03 o 
   9   3   4       18.49       16.35      6.60 o 
  10   3   4        2.09        0.67      6.86 o 
  -3   4   4       65.82       79.28     10.09 o 
  -2   4   4      176.35      181.84     13.22 o 
  -1   4   4      354.74      365.05     13.71 o 
   0   4   4      193.95      178.55     10.32 o 
   1   4   4      210.20      191.16     10.60 o 
   2   4   4      131.71      155.48     10.84 o 
   3   4   4       17.50       22.85      7.02 o 
   4   4   4       87.89       76.74      8.84 o 
   5   4   4      275.62      306.44     19.06 o 
   6   4   4       61.17       58.45     16.97 o 
   7   4   4       39.73       59.91     10.52 o 
   8   4   4       43.20       46.70      8.42 o 
  -1   5   4       99.75       96.31     13.46 o 
   0   5   4      142.12      157.33     18.83 o 
   1   5   4       76.14       81.15      9.86 o 
   2   5   4       70.09       75.62     22.17 o 
   3   5   4       48.59       44.66     10.25 o 
   4   5   4       10.93        8.89      8.88 o 
   5   5   4       15.04       11.40      9.04 o 
   6   5   4       18.73       20.67     13.59 o 
  -1   1   5      545.86      509.58     15.74 o 
   0   1   5      631.60      738.07     13.44 o 
   1   1   5     1126.19     1247.16     32.08 o 
   2   1   5      282.80      312.25      8.14 o 
   3   1   5      239.87      224.92      5.87 o 
   4   1   5      321.73      339.52      9.21 o 
   5   1   5       11.28        8.78      3.09 o 
   6   1   5        1.29       -0.70      3.21 o 
   7   1   5      221.68      221.28      9.52 o 
   8   1   5      309.50      306.46      9.60 o 
   9   1   5       93.59      123.34     10.76 o 
  10   1   5       35.23       27.55      7.55 o 
  11   1   5       21.78       11.73      7.44 o 
  -4   2   5      136.71      140.52      7.46 o 
  -3   2   5      665.01      655.04     17.59 o 
  -2   2   5       44.98       36.53      5.17 o 
  -1   2   5       60.14       49.92      8.49 o 
   0   2   5       29.32       23.07      3.77 o 
   1   2   5      131.72      129.37      6.57 o 
   2   2   5      790.74      752.75     24.61 o 
   3   2   5       94.00       93.45      4.18 o 
   4   2   5      269.77      247.31      6.96 o 
   5   2   5      229.01      229.83      8.31 o 
   6   2   5      396.16      370.86      9.78 o 
   7   2   5       13.29       16.44      4.28 o 
   8   2   5        5.96        2.02      3.99 o 
   9   2   5       15.00       18.78      5.05 o 
  10   2   5       31.71       21.78      6.44 o 
  11   2   5        7.71       12.75      9.69 o 
  -3   3   5      398.82      406.68     15.29 o 
  -2   3   5      262.26      246.51     12.20 o 
  -1   3   5      563.96      543.53     15.99 o 
   0   3   5      220.67      217.17     11.40 o 
   1   3   5      183.88      175.88      8.89 o 
   2   3   5      630.24      621.61     16.73 o 
   3   3   5      786.81      764.60     19.13 o 
   4   3   5      498.71      454.00     14.86 o 
   5   3   5      256.40      227.83     10.94 o 
   6   3   5      124.38      143.64     10.37 o 
   7   3   5      154.17      175.29     11.90 o 
   8   3   5      123.03      133.35     19.31 o 
   9   3   5       61.02       60.39      7.92 o 
  10   3   5       33.41       41.54      8.32 o 
  -3   4   5      204.86      169.66     12.24 o 
  -2   4   5       97.72      100.16     10.99 o 
  -1   4   5        2.99        5.29      5.03 o 
   0   4   5        6.52        5.25      6.68 o 
   1   4   5       31.81       24.11      6.59 o 
   2   4   5       26.75       20.88     14.93 o 
   3   4   5       44.21       49.87      7.77 o 
   4   4   5       47.85       43.70      8.85 o 
   5   4   5       42.58       37.98      8.63 o 
   6   4   5       20.82       20.51      9.12 o 
   7   4   5       11.71       -8.87      7.32 o 
   8   4   5        6.01       11.44      7.25 o 
  -1   5   5        2.19       -0.29     10.57 o 
   0   5   5        9.30       13.56      9.64 o 
   1   5   5       31.17       44.89     10.33 o 
   2   5   5       41.04       40.56      8.85 o 
   3   5   5       28.34       30.10      9.19 o 
   4   5   5        5.99       -6.66      8.33 o 
   5   5   5       13.64        5.74     10.11 o 
   1   0   6     3402.06     3469.17     64.76 o 
   5   0   6       16.42       15.96      4.68 o 
   6   0   6       27.90       71.95      9.44 o 
   7   0   6       82.32      102.26      7.07 o 
   8   0   6      479.21      458.09     22.06 o 
   9   0   6      495.70      495.73     24.41 o 
  10   0   6       46.42       44.32     12.35 o 
  11   0   6       44.32       39.05     13.34 o 
  -1   1   6      654.49      715.83     19.66 o 
   0   1   6     1331.19     1383.86     32.13 o 
   1   1   6      715.27      824.51     20.51 o 
   2   1   6       50.21       40.71      3.77 o 
   3   1   6      798.07      759.12     54.50 o 
   4   1   6      169.31      163.54      5.69 o 
   5   1   6       19.21       18.30      3.82 o 
   6   1   6       13.22       11.16      4.31 o 
   7   1   6      410.63      448.17      9.10 o 
   8   1   6      274.77      260.66      9.30 o 
   9   1   6        4.11       -0.46      6.40 o 
  10   1   6       46.88       68.34     11.96 o 
  11   1   6       59.50       58.69     11.74 o 
  -4   2   6        5.43       10.01      3.83 o 
  -3   2   6       21.34       20.66      4.57 o 
  -2   2   6       65.05       55.33      5.57 o 
  -1   2   6       13.01       17.91      3.77 o 
   0   2   6      915.92      938.86     23.41 o 
   1   2   6       62.95       66.26      5.65 o 
   2   2   6       42.36       39.75      3.26 o 
   3   2   6        4.89        1.22      2.61 o 
   4   2   6       47.06       51.16      4.23 o 
   5   2   6      217.33      190.88     10.00 o 
   6   2   6      396.57      393.84     10.71 o 
   7   2   6       72.77       66.94      5.91 o 
   8   2   6        9.08        8.02      4.09 o 
   9   2   6        7.56        3.41      4.60 o 
  10   2   6        3.28       -3.60      6.35 o 
  -3   3   6      138.54      139.86      9.94 o 
  -2   3   6       19.71       11.34      5.62 o 
  -1   3   6       97.18       93.78      7.63 o 
   0   3   6      132.62      123.85      9.42 o 
   1   3   6      123.18      119.28      7.89 o 
   2   3   6       19.57       24.26      5.46 o 
   3   3   6       51.38       59.01      7.29 o 
   4   3   6       74.89       87.94      7.93 o 
   5   3   6       47.42       63.40      8.06 o 
   6   3   6        6.55        4.80      5.87 o 
   7   3   6       78.21       86.47      9.38 o 
   8   3   6       10.36        7.02      7.25 o 
   9   3   6       19.32       13.90      7.74 o 
  -2   4   6       80.25       88.67     11.28 o 
  -1   4   6      154.42      163.08     16.02 o 
   0   4   6      184.85      187.53     10.67 o 
   1   4   6      172.48      170.11     10.95 o 
   2   4   6      166.13      176.11     13.46 o 
   3   4   6       41.81       32.66      7.62 o 
   4   4   6       76.13       76.23     14.16 o 
   5   4   6       72.00       75.70     10.19 o 
   6   4   6       80.52       79.18     15.84 o 
   7   4   6       75.89       63.02     10.54 o 
   8   4   6       31.64       23.87      9.71 o 
  -1   5   6       46.64       84.60     13.67 o 
   0   5   6       73.03       80.58     11.58 o 
   1   5   6       21.26       14.45      8.58 o 
   2   5   6       11.66      -10.79      7.79 o 
   3   5   6       18.07       15.67      8.31 o 
   4   5   6       37.07       29.18     16.28 o 
   5   5   6       14.36       20.79     10.15 o 
  -1   1   7       11.36       10.02      5.08 o 
   0   1   7        6.39       -1.65      3.93 o 
   1   1   7      788.36      649.22     19.56 o 
   2   1   7      254.26      292.71     30.08 o 
   3   1   7      230.74      205.50      7.58 o 
   4   1   7       37.85       41.44      4.37 o 
   5   1   7      154.86      164.34      7.55 o 
   6   1   7      250.32      247.96     28.33 o 
   7   1   7       76.55       71.79      5.51 o 
   8   1   7        6.24        9.46      4.87 o 
   9   1   7        5.82        8.46      6.77 o 
  10   1   7        7.13        6.72     11.06 o 
  11   1   7       69.66       70.75     11.16 o 
  -4   2   7      141.55      141.41      8.47 o 
  -3   2   7      174.87      188.80      9.42 o 
  -2   2   7      651.37      630.84     18.99 o 
  -1   2   7       25.59       15.29      4.42 o 
   0   2   7       61.38       60.68      5.73 o 
   1   2   7      279.27      246.66      9.24 o 
   2   2   7       85.24      111.73      7.47 o 
   3   2   7       80.00       72.47      4.68 o 
   4   2   7      498.76      514.01     11.05 o 
   5   2   7      653.90      635.78     12.95 o 
   6   2   7       93.51       94.08      6.47 o 
   7   2   7       14.16       14.87      4.79 o 
   8   2   7       39.68       41.62      5.79 o 
   9   2   7       70.44       69.54      7.50 o 
  10   2   7        2.62        3.46      7.80 o 
  -3   3   7      277.63      354.41     15.55 o 
  -2   3   7      188.38      169.33     11.28 o 
  -1   3   7      187.16      198.91      9.38 o 
   0   3   7       72.95       79.14      7.60 o 
   1   3   7      204.62      184.99      9.55 o 
   2   3   7      351.78      368.84     13.47 o 
   3   3   7      520.10      485.04     15.37 o 
   4   3   7      332.35      320.68     12.85 o 
   5   3   7       68.19       63.37      7.96 o 
   6   3   7       43.34       43.61     13.24 o 
   7   3   7       41.12       30.07      9.62 o 
   8   3   7       27.91       23.52      8.06 o 
   9   3   7       22.47       22.49      8.00 o 
  -2   4   7       17.76       23.82      7.79 o 
  -1   4   7        3.66        3.11     10.57 o 
   0   4   7        6.61        1.18      5.97 o 
   1   4   7       16.66       17.30      6.57 o 
   2   4   7       49.66       53.94      8.51 o 
   3   4   7       17.93       16.62      7.97 o 
   4   4   7       13.07       11.04      7.24 o 
   5   4   7       37.16       24.91      8.11 o 
   6   4   7        4.96        8.01      7.49 o 
   7   4   7        5.41        3.70      8.40 o 
  -1   5   7        9.29        9.67     11.14 o 
   0   5   7       11.01        0.23     12.11 o 
   1   5   7       18.40       26.12      8.93 o 
   2   5   7       21.02        7.40      7.78 o 
   3   5   7       15.08       18.99     10.65 o 
   4   5   7       13.41        3.31     10.50 o 
   1   0   8      134.41      167.75      7.24 o 
   6   0   8      395.63      420.57     17.16 o 
   7   0   8       21.19       19.86      5.19 o 
   8   0   8        8.61       16.69      5.97 o 
   9   0   8      132.08       86.93     14.22 o 
  10   0   8       87.08       72.01     15.95 o 
  11   0   8       57.92       51.04     14.64 o 
  -1   1   8      469.56      489.87     16.21 o 
   0   1   8      170.20      177.15     10.17 o 
   1   1   8      483.64      528.08     17.68 o 
   2   1   8      120.23      130.92     12.00 o 
   3   1   8       28.53       32.02      6.79 o 
   4   1   8      105.74      115.00      6.85 o 
   5   1   8        0.82       -1.19      3.16 o 
   6   1   8       32.21       43.16      6.31 o 
   7   1   8       76.99       81.21      7.74 o 
   8   1   8      170.39      175.08      9.10 o 
   9   1   8       49.13       32.57      8.25 o 
  10   1   8        2.60        0.58      7.74 o 
  -4   2   8        4.86        4.21      4.65 o 
  -3   2   8      147.02      157.22      9.34 o 
  -2   2   8       36.28       36.01      5.54 o 
  -1   2   8      519.99      586.45     14.37 o 
   0   2   8      222.19      212.32      8.77 o 
   1   2   8      226.40      233.75      9.21 o 
   2   2   8       27.24       28.29      4.94 o 
   3   2   8       39.41       43.40      6.87 o 
   4   2   8      134.33      127.37      8.11 o 
   5   2   8       44.32       42.56      9.72 o 
   6   2   8      125.89      131.50     15.58 o 
   7   2   8      136.98      147.98     10.21 o 
   8   2   8       19.39       13.52      6.67 o 
   9   2   8       15.50       24.11      6.74 o 
  10   2   8        9.60        8.82      8.47 o 
  -3   3   8        0.91       -1.48      5.54 o 
  -2   3   8        0.36        1.60      5.60 o 
  -1   3   8       28.96       30.88     14.44 o 
   0   3   8        5.47        4.23      4.59 o 
   1   3   8       40.14       31.18      5.79 o 
   2   3   8      126.74      137.65      9.38 o 
   3   3   8       81.95       73.78      8.18 o 
   4   3   8       33.27       40.54      7.36 o 
   5   3   8       38.63       25.24      6.83 o 
   6   3   8       66.69       59.10      8.52 o 
   7   3   8        0.76       -1.29      6.78 o 
   8   3   8        7.48       14.07      8.49 o 
   9   3   8       19.75       23.65      7.76 o 
  -2   4   8       52.90       25.20      9.60 o 
  -1   4   8      244.67      259.31     24.57 o 
   0   4   8      137.08      143.51     11.23 o 
   1   4   8      166.87      184.68     21.47 o 
   2   4   8       50.80       46.08     13.34 o 
   3   4   8       46.16       58.89      9.06 o 
   4   4   8       12.96       12.57     11.20 o 
   5   4   8       22.92       19.45      8.09 o 
   6   4   8      126.85      121.75     24.06 o 
   7   4   8       69.65       69.94     11.12 o 
  -1   5   8       66.12       80.57     13.12 o 
   0   5   8       46.76       29.96      9.22 o 
   1   5   8       50.54       47.39     10.90 o 
   2   5   8        5.87        8.90      8.71 o 
   3   5   8        3.15        5.88      8.71 o 
   0   1   9      321.25      366.77     14.57 o 
   1   1   9      613.71      538.26     18.90 o 
   2   1   9       20.87       22.52      4.61 o 
   3   1   9      340.85      307.31     10.52 o 
   4   1   9      251.06      277.76     10.46 o 
   5   1   9        5.69        2.62      4.36 o 
   6   1   9       58.67       65.06      5.83 o 
   7   1   9       94.87      107.91      8.84 o 
   8   1   9      163.76      170.12      9.34 o 
   9   1   9       48.08       51.01      9.44 o 
  10   1   9       37.71       52.02     10.26 o 
  -3   2   9      183.37      192.94     10.71 o 
  -2   2   9      189.51      184.20     10.78 o 
  -1   2   9      209.02      212.07      9.09 o 
   0   2   9      176.12      166.62      8.31 o 
   1   2   9      383.98      358.84     11.88 o 
   2   2   9      206.28      183.14     10.85 o 
   3   2   9       92.32       89.50      7.55 o 
   4   2   9      208.50      192.62     13.51 o 
   5   2   9      261.94      260.21     11.68 o 
   6   2   9      169.39      142.96     10.52 o 
   7   2   9       19.17       19.72      6.76 o 
   8   2   9       37.19       48.58      8.20 o 
   9   2   9       12.46       15.45      6.88 o 
  -3   3   9      181.38      143.33     11.62 o 
  -2   3   9       22.61       21.05      6.56 o 
  -1   3   9       17.47       22.95      5.86 o 
   0   3   9        2.37       -5.47      5.81 o 
   1   3   9        9.59        3.92      5.04 o 
   2   3   9       31.10       37.92      6.68 o 
   3   3   9      252.77      245.25     12.02 o 
   4   3   9      505.93      466.99     37.35 o 
   5   3   9       24.00       19.07      6.70 o 
   6   3   9        4.81        5.24      7.03 o 
   7   3   9       28.17       20.50      7.95 o 
   8   3   9        0.86        2.12      7.88 o 
  -2   4   9       10.15       27.20      8.68 o 
  -1   4   9       22.03       21.31      7.48 o 
   0   4   9       64.78       57.35      8.97 o 
   1   4   9       22.92       32.71      7.59 o 
   2   4   9       23.20       23.16      9.84 o 
   3   4   9       11.07        6.82      7.07 o 
   4   4   9        6.75        8.67      6.85 o 
   5   4   9       26.85       18.90      9.04 o 
   6   4   9       32.30       22.79      9.66 o 
  -1   5   9        1.35       -1.61     10.70 o 
   0   5   9       10.43       14.69      9.36 o 
   1   5   9        2.92       16.24      9.49 o 
   2   5   9        6.95       -0.55      8.52 o 
   3   0  10      126.61      147.31     10.12 o 
   6   0  10      133.80      138.76     12.90 o 
   7   0  10      388.30      421.65     19.44 o 
   8   0  10      181.37      187.10     10.88 o 
   9   0  10       85.09       88.43     15.76 o 
  10   0  10       43.06       23.46     13.35 o 
   0   1  10       72.21       59.20      8.23 o 
   1   1  10      108.92      126.95     11.20 o 
   2   1  10      268.97      259.80     13.86 o 
   3   1  10        6.49        5.68      4.49 o 
   4   1  10       16.35       12.03      5.02 o 
   5   1  10      104.62      114.01      8.33 o 
   6   1  10       45.81       50.05      6.33 o 
   7   1  10       47.77       54.36      6.34 o 
   8   1  10       64.17       80.37      7.91 o 
   9   1  10       44.44       29.35     13.39 o 
  -4   2  10        1.69        7.87      5.40 o 
  -3   2  10       36.32       48.78      7.29 o 
  -2   2  10       52.14       45.99      7.52 o 
  -1   2  10        0.11        4.99      4.31 o 
   0   2  10       65.01       82.70      7.53 o 
   1   2  10       28.64       32.77      5.95 o 
   2   2  10      237.59      225.40     21.19 o 
   3   2  10       50.85       47.41      6.81 o 
   4   2  10        4.77        5.66      5.40 o 
   5   2  10      154.94      149.74     19.75 o 
   6   2  10       10.64        4.22      6.41 o 
   7   2  10        2.16       -1.91      6.55 o 
   8   2  10       23.15       30.83      8.34 o 
   9   2  10        5.39        4.18      6.71 o 
  -3   3  10       14.50       21.75      7.89 o 
  -2   3  10       57.50       63.19      9.03 o 
  -1   3  10       62.76       67.73      7.92 o 
   0   3  10       10.27        9.68      5.39 o 
   1   3  10       12.89        7.98      6.42 o 
   2   3  10       50.73       45.86     10.26 o 
   3   3  10       91.58       93.39      9.53 o 
   4   3  10       13.08       16.51      6.89 o 
   5   3  10      110.32      111.16     10.38 o 
   6   3  10       57.28       55.52     10.69 o 
   7   3  10        3.83        3.07      7.89 o 
  -2   4  10        7.64        7.46      8.28 o 
  -1   4  10       20.82        8.90      8.83 o 
   0   4  10       37.38       49.29     13.81 o 
   1   4  10      131.05      129.99     11.53 o 
   2   4  10       43.57       40.28      8.26 o 
   3   4  10        9.08       14.60      8.04 o 
   4   4  10       11.31       -3.14      7.55 o 
   5   4  10        1.89       -1.25      8.23 o 
   3   1  11      187.72      199.47     35.70 o 
   4   1  11       77.36       59.30      7.27 o 
   5   1  11       67.32       56.81      7.64 o 
   6   1  11       19.09       14.28      7.33 o 
   7   1  11        5.14        5.81      5.61 o 
   8   1  11       17.19       21.65      6.43 o 
   9   1  11       19.92       28.91     12.19 o 
  -4   2  11      165.03      147.51     11.03 o 
  -3   2  11       31.72       31.28      7.63 o 
  -2   2  11       33.92       29.50      7.05 o 
  -1   2  11       43.54       52.14      8.43 o 
   0   2  11       31.83       27.16      5.86 o 
   1   2  11       55.70       53.13      7.32 o 
   2   2  11      119.39      133.68      9.38 o 
   3   2  11      571.13      555.66     17.00 o 
   4   2  11       96.22       98.03      9.53 o 
   5   2  11       28.13       21.01      6.44 o 
   6   2  11       40.22       40.60      7.55 o 
   7   2  11       22.62       25.62      7.60 o 
   8   2  11       11.42       21.38      9.01 o 
  -3   3  11       50.00       58.32      9.97 o 
  -2   3  11       31.62       26.63      7.59 o 
  -1   3  11       24.34       34.61      6.85 o 
   0   3  11       24.54       32.30      6.94 o 
   1   3  11       16.93       24.52      7.77 o 
   2   3  11       20.53       10.41      6.54 o 
   3   3  11       19.96       19.94      7.07 o 
   4   3  11       80.81       83.48      9.74 o 
   5   3  11      121.90      122.35     11.87 o 
   6   3  11       22.51       11.41      8.52 o 
   7   3  11        0.50       -1.99      8.06 o 
  -2   4  11       15.67        6.50      8.64 o 
  -1   4  11       59.33       48.92     10.93 o 
   0   4  11       13.49        8.72     11.72 o 
   1   4  11       11.19        5.37      7.93 o 
   2   4  11       17.93       20.06      8.16 o 
   3   4  11       12.77       21.55      8.72 o 
   4   4  11        1.88        6.93      8.73 o 
   6   0  12      318.03      367.44     21.19 o 
   7   0  12       96.88       95.72     13.79 o 
   8   0  12       79.14       80.30     10.14 o 
   3   1  12       82.22       96.15     13.67 o 
   4   1  12       67.17       93.86     14.04 o 
   5   1  12        6.01       -8.25      8.49 o 
   6   1  12       26.06       23.14      9.93 o 
   7   1  12       50.14       80.51     10.34 o 
   8   1  12      101.15      110.58     11.73 o 
  -4   2  12        0.66       -8.21      5.47 o 
  -3   2  12        0.35        2.81      7.07 o 
  -2   2  12       39.76       53.01      9.61 o 
  -1   2  12       43.94       34.65      8.81 o 
   0   2  12      282.85      307.65     17.88 o 
   1   2  12        9.16       -0.99      7.72 o 
   2   2  12       46.25       59.81     10.46 o 
   3   2  12       16.39       27.51      7.39 o 
   4   2  12       53.13       57.63      8.32 o 
   5   2  12       36.44       42.49     13.28 o 
   6   2  12       12.49       -0.78      6.72 o 
   7   2  12        2.38        4.21     10.76 o 
  -3   3  12       15.25        0.29      6.94 o 
  -2   3  12       40.00       19.40      8.01 o 
  -1   3  12        4.66       -4.83      7.24 o 
   0   3  12       95.02       86.15      9.63 o 
   1   3  12       22.13       25.15      7.66 o 
   2   3  12       26.18       27.04      7.67 o 
   3   3  12        3.63       -4.56      9.30 o 
   4   3  12        0.54        8.72      7.49 o 
   5   3  12        5.79       12.44      8.33 o 
   6   3  12       17.93       12.81      8.70 o 
  -2   4  12       11.39        8.51      9.66 o 
  -1   4  12        2.75       -1.38     10.26 o 
   0   4  12        1.87       -6.30     13.43 o 
   1   4  12        5.95       -1.60      7.48 o 
   2   4  12        7.41       22.50     10.83 o 
   3   4  12        3.25       -1.82     11.05 o 
   3   1  13      173.25      219.37     18.19 o 
   4   1  13       93.87      138.58     15.98 o 
   5   1  13      108.85      136.29     17.81 o 
   6   1  13        4.67        4.15     11.30 o 
   7   1  13        8.04        2.19     11.54 o 
  -4   2  13       88.78      119.35     12.65 o 
  -3   2  13       44.36       52.75      9.32 o 
  -2   2  13       52.13       73.48     11.27 o 
  -1   2  13        9.77        6.91      7.89 o 
   0   2  13       12.49       11.78      8.17 o 
   1   2  13        2.68       10.17      9.32 o 
   2   2  13        4.65        6.05      8.47 o 
   3   2  13      104.16      119.61     15.84 o 
   4   2  13       92.21      127.47     16.90 o 
   5   2  13       68.30       80.23     14.41 o 
   6   2  13       46.22       57.58     12.64 o 
   7   2  13       11.44       18.98     12.21 o 
  -3   3  13        6.10       11.95      9.27 o 
  -2   3  13       20.91       15.41      8.90 o 
  -1   3  13       15.90       22.56      9.11 o 
   0   3  13        2.11       -9.93      7.83 o 
   1   3  13       17.43       15.56      9.76 o 
   2   3  13       19.32       34.36     11.31 o 
   3   3  13        6.37       10.74      9.53 o 
   4   3  13        3.04        5.08      9.89 o 
   5   3  13       43.40       61.30     11.70 o 
  -2   4  13        0.32       -6.19     11.00 o 
  -1   4  13        5.14       -6.33     10.50 o 
   0   4  13       14.41       14.48     11.02 o 
   1   4  13       12.16       11.94     16.20 o 
   6   0  14       74.42       96.81     16.67 o 
   7   0  14       66.17       67.28     16.32 o 
   3   1  14        0.76      -11.90     10.90 o 
   4   1  14        4.51       -0.65     10.62 o 
   5   1  14       13.43       17.36     13.60 o 
   6   1  14        4.45       -7.91     11.65 o 
  -3   2  14        0.06      -11.65      7.76 o 
  -2   2  14       45.77       31.35     10.37 o 
  -1   2  14        7.98       14.82     10.68 o 
   0   2  14        2.58        8.85      9.96 o 
   1   2  14       18.43        6.43      9.33 o 
   2   2  14       13.86       18.61     11.06 o 
   3   2  14       12.45       19.12     12.04 o 
   4   2  14        2.39        0.25     10.98 o 
   5   2  14        5.53       -2.13     11.32 o 
  -3   3  14        1.17       -2.60      9.05 o 
  -2   3  14        5.24       -4.09      8.60 o 
  -1   3  14        9.40       18.56     10.65 o 
   0   3  14        6.82       -1.12      9.34 o 
   1   3  14        1.85        4.64      9.70 o 
   2   3  14        8.80       11.72     10.44 o 
   3   3  14        3.04        6.48     10.77 o 
   2   1  15        7.68      -12.32     15.36 o 
   3   1  15        6.98       -1.27     13.00 o 
   4   1  15       47.22       67.92     17.88 o 
   5   1  15       21.49       28.29     15.81 o 
  -4   2  15       13.93       11.67     10.33 o 
  -3   2  15       78.29       80.66     14.14 o 
  -2   2  15       30.41       54.70     13.72 o 
  -1   2  15        0.76       -8.13     11.55 o 
   0   2  15        3.88        9.81     10.75 o 
   1   2  15        7.08        2.61     10.84 o 
   2   2  15       28.20       43.97     15.28 o 
   3   2  15       37.89       57.72     17.26 o 
   4   2  15       34.86       25.48     15.47 o 
  -2   3  15        0.16      -13.54      9.03 o 
  -1   3  15        7.91        0.09     10.40 o 
   0   3  15        6.21        2.29     10.71 o 
   1   3  15       12.80       12.64     11.98 o 
   2   1  16       22.06       28.38     20.83 o 
   3   1  16        5.04        3.58     17.07 o 
   4   1  16        7.98       27.07     16.79 o 
  -3   2  16        1.62      -11.89     13.37 o 
  -2   2  16        0.68        5.70     12.98 o 
  -1   2  16        4.71        0.15     12.57 o 
   0   2  16       26.84       22.88     14.31 o 
   1   2  16       10.22        0.19     16.03 o 
   2   2  16        2.43        3.80     14.99 o 
   2   1  17        0.05      -14.70     23.17 o 
                                                 
